# Supplementary material for: Identification of an Immune signature assisted prognosis, and immunotherapy prediction for IDH wildtype glioblastoma
Source: J Cancer. 2024 Oct 21;15(19):6452–67. doi: 10.7150/jca.100144 (PMC11540507; doi:10.7150/jca.100144)
Supplement: Supplementary file 1 — Supplementary figure, table, files. [file jcav15p6452s1.zip]

Archive with 4 entries (4 files):
- Supplementary/Supplementary figure 1.ai
- Supplementary/Supplementary figures and tables.pdf
- Supplementary/Supplementary file 1.xlsx
- Supplementary/Supplementary file 2.xlsx
