# Supplementary material for: Identification of an Immune signature assisted prognosis, and immunotherapy prediction for IDH wildtype glioblastoma
Source: J Cancer. 2024 Oct 21;15(19):6452–67. doi: 10.7150/jca.100144 (PMC11540507; doi:10.7150/jca.100144)
Supplement: Supplementary file 1 — Supplementary figure, table, files. [file jcav15p6452s1.zip › Supplementary/Supplementary file 1.xlsx]

## Sheet: TCGA
Ensembl_ID	Histology	Grade	Gender	Age	OS	Censor	IDH_mutation_status
TCGA-06-0878	GBM	Grade IV	Male	74	216	0	Wildtype
TCGA-26-5135	GBM	Grade IV	Female	72	267	1	Wildtype
TCGA-06-5859	GBM	Grade IV	Male	63	138	0	Wildtype
TCGA-06-2563	GBM	Grade IV	Female	72	255	0	Wildtype
TCGA-41-2571	GBM	Grade IV	Male	89	27	1	Wildtype
TCGA-28-5207	GBM	Grade IV	Male	71	339	1	Wildtype
TCGA-14-0871	GBM	Grade IV	Female	74	867	1	Wildtype
TCGA-16-1045	GBM	Grade IV	Female	49	870	1	Wildtype
TCGA-32-2632	GBM	Grade IV	Male	80	264	1	Wildtype
TCGA-28-2514	GBM	Grade IV	Male	45	159	0	Wildtype
TCGA-06-0141	GBM	Grade IV	Male	62	309	1	Wildtype
TCGA-06-2569	GBM	Grade IV	Female	24	12	0	Wildtype
TCGA-02-2485	GBM	Grade IV	Male	53	462	0	Wildtype
TCGA-06-0138	GBM	Grade IV	Male	43	726	1	Wildtype
TCGA-06-2564	GBM	Grade IV	Male	50	177	0	Wildtype
TCGA-16-0846	GBM	Grade IV	Male	85	117	1	Wildtype
TCGA-76-4928	GBM	Grade IV	Female	85	93	1	Wildtype
TCGA-76-4931	GBM	Grade IV	Female	70	276	1	Wildtype
TCGA-14-0817	GBM	Grade IV	Female	69	162	1	Wildtype
TCGA-19-2620	GBM	Grade IV	Male	70	147	1	Wildtype
TCGA-26-5132	GBM	Grade IV	Male	74	282	0	Wildtype
TCGA-06-2558	GBM	Grade IV	Female	75	375	1	Wildtype
TCGA-06-5414	GBM	Grade IV	Male	61	270	0	Wildtype
TCGA-26-5133	GBM	Grade IV	Male	59	447	0	Wildtype
TCGA-32-4213	GBM	Grade IV	Female	47	351	0	Wildtype
TCGA-06-0210	GBM	Grade IV	Female	72	222	1	Wildtype
TCGA-41-2572	GBM	Grade IV	Male	67	399	1	Wildtype
TCGA-06-5417	GBM	Grade IV	Female	45	153	0	Mutant
TCGA-19-2624	GBM	Grade IV	Male	51	6	1	Wildtype
TCGA-14-1823	GBM	Grade IV	Female	58	534	1	Wildtype
TCGA-02-0055	GBM	Grade IV	Female	62	75	1	Wildtype
TCGA-32-1982	GBM	Grade IV	Female	76	141	1	Wildtype
TCGA-06-2570	GBM	Grade IV	Female	21	282	0	Mutant
TCGA-06-0745	GBM	Grade IV	Male	59	237	1	Wildtype
TCGA-14-0781	GBM	Grade IV	Male	49	30	1	Wildtype
TCGA-32-5222	GBM	Grade IV	Male	66	162	0	Wildtype
TCGA-28-5204	GBM	Grade IV	Male	72	447	1	Wildtype
TCGA-06-5410	GBM	Grade IV	Female	72	105	1	Wildtype
TCGA-14-1829	GBM	Grade IV	Male	57	216	0	Wildtype
TCGA-02-0047	GBM	Grade IV	Male	78	441	1	Wildtype
TCGA-15-0742	GBM	Grade IV	Male	65	414	1	Wildtype
TCGA-19-2619	GBM	Grade IV	Female	55	291	0	Wildtype
TCGA-06-0168	GBM	Grade IV	Female	59	588	1	Wildtype
TCGA-19-1390	GBM	Grade IV	Female	63	762	1	Wildtype
TCGA-41-4097	GBM	Grade IV	Female	63	6	1	Wildtype
TCGA-06-0649	GBM	Grade IV	Female	73	63	1	Wildtype
TCGA-27-2526	GBM	Grade IV	Female	79	87	1	Wildtype
TCGA-27-2523	GBM	Grade IV	Male	63	483	1	Wildtype
TCGA-06-5412	GBM	Grade IV	Female	78	135	1	Wildtype
TCGA-19-4065	GBM	Grade IV	Male	36	210	0	NA
TCGA-06-0644	GBM	Grade IV	Male	71	369	0	Wildtype
TCGA-12-0821	GBM	Grade IV	Male	62	318	1	Wildtype
TCGA-28-1753	GBM	Grade IV	Male	53	36	0	Wildtype
TCGA-12-0619	GBM	Grade IV	Male	60	1047	1	Wildtype
TCGA-14-0789	GBM	Grade IV	Male	54	336	1	Wildtype
TCGA-32-2634	GBM	Grade IV	Male	82	267	0	Wildtype
TCGA-06-0158	GBM	Grade IV	Male	73	324	1	Wildtype
TCGA-12-0618	GBM	Grade IV	Male	49	390	1	Wildtype
TCGA-26-5139	GBM	Grade IV	Female	65	48	0	Wildtype
TCGA-06-0747	GBM	Grade IV	Male	53	81	1	Wildtype
TCGA-32-2616	GBM	Grade IV	Female	48	222	1	NA
TCGA-06-0129	GBM	Grade IV	Male	30	1008	1	Mutant
TCGA-06-0125	GBM	Grade IV	Female	63	1428	1	Wildtype
TCGA-06-0157	GBM	Grade IV	Female	63	96	1	Wildtype
TCGA-28-5220	GBM	Grade IV	Male	67	315	0	Wildtype
TCGA-12-5295	GBM	Grade IV	Female	60	447	1	Wildtype
TCGA-06-0645	GBM	Grade IV	Female	55	171	1	Wildtype
TCGA-76-4929	GBM	Grade IV	Female	76	108	1	Wildtype
TCGA-32-2615	GBM	Grade IV	Male	62	477	1	Wildtype
TCGA-32-1980	GBM	Grade IV	Male	72	36	1	Wildtype
TCGA-26-1442	GBM	Grade IV	Male	43	939	0	Mutant
TCGA-06-0187	GBM	Grade IV	Male	69	816	1	Wildtype
TCGA-14-0790	GBM	Grade IV	Female	64	414	1	Wildtype
TCGA-14-2554	GBM	Grade IV	Female	52	525	1	Wildtype
TCGA-28-2510	GBM	Grade IV	Male	37	343	1	Wildtype
TCGA-06-2565	GBM	Grade IV	Male	59	204	0	Wildtype
TCGA-06-0156	GBM	Grade IV	Male	57	178	1	NA
TCGA-14-1825	GBM	Grade IV	Male	70	228	1	Wildtype
TCGA-12-1597	GBM	Grade IV	Female	62	666	1	Wildtype
TCGA-41-3915	GBM	Grade IV	Male	48	180	0	Wildtype
TCGA-06-2561	GBM	Grade IV	Female	53	279	0	Wildtype
TCGA-19-1787	GBM	Grade IV	Male	48	378	1	NA
TCGA-27-1830	GBM	Grade IV	Male	57	153	1	Wildtype
TCGA-28-1747	GBM	Grade IV	Male	44	75	1	Wildtype
TCGA-28-2499	GBM	Grade IV	Male	59	435	0	Wildtype
TCGA-06-2567	GBM	Grade IV	Male	65	132	1	Wildtype
TCGA-06-0686	GBM	Grade IV	Male	53	282	0	Wildtype
TCGA-27-2528	GBM	Grade IV	Male	62	474	1	Wildtype
TCGA-06-0184	GBM	Grade IV	Male	63	1209	0	Wildtype
TCGA-06-0744	GBM	Grade IV	Male	66	585	0	Wildtype
TCGA-14-0787	GBM	Grade IV	Male	69	66	1	Wildtype
TCGA-06-0178	GBM	Grade IV	Male	38	1617	0	Mutant
TCGA-06-2557	GBM	Grade IV	Male	76	33	1	Wildtype
TCGA-76-4927	GBM	Grade IV	Male	58	528	1	Wildtype
TCGA-06-5858	GBM	Grade IV	Female	45	183	0	Wildtype
TCGA-12-3653	GBM	Grade IV	Female	34	435	1	Wildtype
TCGA-12-3650	GBM	Grade IV	Male	46	327	1	Wildtype
TCGA-32-2638	GBM	Grade IV	Male	67	222	0	Wildtype
TCGA-12-3652	GBM	Grade IV	Male	60	1047	1	Wildtype
TCGA-26-5134	GBM	Grade IV	Male	74	165	0	Wildtype
TCGA-27-2524	GBM	Grade IV	Male	56	228	1	Wildtype
TCGA-06-5856	GBM	Grade IV	Male	58	111	1	Wildtype
TCGA-06-1804	GBM	Grade IV	Female	81	408	1	Wildtype
TCGA-26-5136	GBM	Grade IV	Female	78	36	0	Wildtype
TCGA-06-0646	GBM	Grade IV	Male	60	171	1	Wildtype
TCGA-28-5218	GBM	Grade IV	Male	63	156	1	Wildtype
TCGA-02-2483	GBM	Grade IV	Male	43	459	0	Mutant
TCGA-06-2562	GBM	Grade IV	Male	81	84	0	Wildtype
TCGA-27-1837	GBM	Grade IV	Male	36	420	1	Wildtype
TCGA-06-2559	GBM	Grade IV	Male	83	147	1	Wildtype
TCGA-06-0211	GBM	Grade IV	Male	47	354	1	Wildtype
TCGA-06-5416	GBM	Grade IV	Female	23	201	0	NA
TCGA-06-0238	GBM	Grade IV	Male	46	399	1	Wildtype
TCGA-14-1034	GBM	Grade IV	Female	60	477	1	Wildtype
TCGA-19-2629	GBM	Grade IV	Male	60	726	1	Mutant
TCGA-19-2625	GBM	Grade IV	Female	76	123	1	Wildtype
TCGA-06-5413	GBM	Grade IV	Male	67	264	0	Wildtype
TCGA-12-5299	GBM	Grade IV	Female	56	96	1	Wildtype
TCGA-06-0882	GBM	Grade IV	Male	30	162	0	Wildtype
TCGA-06-0130	GBM	Grade IV	Male	54	387	1	Wildtype
TCGA-76-4925	GBM	Grade IV	Male	76	144	1	Wildtype
TCGA-06-5418	GBM	Grade IV	Female	75	81	1	Wildtype
TCGA-06-0190	GBM	Grade IV	Male	62	312	1	Wildtype
TCGA-27-1835	GBM	Grade IV	Female	53	639	1	Wildtype
TCGA-28-5216	GBM	Grade IV	Male	52	408	0	Wildtype
TCGA-06-5411	GBM	Grade IV	Male	51	249	1	Wildtype
TCGA-27-2519	GBM	Grade IV	Male	48	312	0	Wildtype
TCGA-28-5213	GBM	Grade IV	Male	72	294	0	Wildtype
TCGA-28-5209	GBM	Grade IV	Female	66	75	0	Wildtype
TCGA-76-4926	GBM	Grade IV	Male	68	135	1	Wildtype
TCGA-06-0219	GBM	Grade IV	Male	67	21	1	Wildtype
TCGA-02-2486	GBM	Grade IV	Male	64	486	0	Wildtype
TCGA-06-0750	GBM	Grade IV	Male	43	27	1	Wildtype
TCGA-15-1444	GBM	Grade IV	Male	21	1515	1	Mutant
TCGA-27-1832	GBM	Grade IV	Female	59	297	1	Wildtype
TCGA-06-0174	GBM	Grade IV	Male	54	96	1	Wildtype
TCGA-12-0616	GBM	Grade IV	Female	36	441	1	Wildtype
TCGA-27-1834	GBM	Grade IV	Male	56	1215	1	Wildtype
TCGA-32-1970	GBM	Grade IV	Male	59	462	1	Wildtype
TCGA-28-5215	GBM	Grade IV	Female	62	330	1	Wildtype
TCGA-06-0132	GBM	Grade IV	Male	49	759	1	Wildtype
TCGA-06-5408	GBM	Grade IV	Female	54	351	1	Wildtype
TCGA-28-5208	GBM	Grade IV	Male	52	468	0	Wildtype
TCGA-06-0211	GBM	Grade IV	Male	47	354	1	Wildtype
TCGA-28-2509	GBM	Grade IV	Female	77	144	0	Wildtype
TCGA-19-5960	GBM	Grade IV	Male	56	162	0	Wildtype
TCGA-41-5651	GBM	Grade IV	Female	59	345	0	Wildtype
TCGA-27-2521	GBM	Grade IV	Male	34	312	0	Mutant
TCGA-28-2513	GBM	Grade IV	Female	69	219	0	Wildtype
TCGA-06-0743	GBM	Grade IV	Male	69	669	0	Wildtype
TCGA-76-4932	GBM	Grade IV	Female	50	1437	1	Wildtype
TCGA-08-0386	GBM	Grade IV	Male	74	540	1	Wildtype
TCGA-06-0749	GBM	Grade IV	Male	50	81	1	Wildtype
TCGA-27-1831	GBM	Grade IV	Male	66	498	1	Wildtype
TCGA-06-0139	GBM	Grade IV	Male	40	362	1	NA

## Sheet: CGGA
ID	PRS_type	Histology	Grade	Gender	Age	OS	Censor (alive=0; dead=1)	Radio_status (treated=1;un-treated=0)	Chemo_status (TMZ treated=1;un-treated=0)	IDH_mutation_status	MGMTp_methylation_status
CGGA_1001	Primary	GBM	WHO IV	Male	11	3817	0	0	1	Wildtype	un-methylated
CGGA_1007	Primary	GBM	WHO IV	Female	57	345	1	1	1	Wildtype	un-methylated
CGGA_1011	Primary	GBM	WHO IV	Female	46	109	1	1	0	Wildtype	un-methylated
CGGA_1015	Primary	GBM	WHO IV	Male	62	164	1	1	0	Wildtype	un-methylated
CGGA_1023	Primary	GBM	WHO IV	Female	56	681	1	1	1	Wildtype	un-methylated
CGGA_1024	Primary	GBM	WHO IV	Male	64	3074	1	1	1	Wildtype	methylated
CGGA_1026	Primary	GBM	WHO IV	Male	57	1570	1	1	1	Wildtype	methylated
CGGA_1035	Primary	GBM	WHO IV	Female	60	567	1	1	0	Wildtype	methylated
CGGA_1039	Primary	GBM	WHO IV	Male	40	727	1	0	1	Wildtype	methylated
CGGA_1045	Primary	GBM	WHO IV	Male	79	348	1	1	1	Wildtype	un-methylated
CGGA_1049	Primary	GBM	WHO IV	Male	58	809	1	1	1	Wildtype	un-methylated
CGGA_1072	Primary	GBM	WHO IV	Male	26	1090	1	1	1	Wildtype	un-methylated
CGGA_1077	Primary	GBM	WHO IV	Male	47	591	1	1	0	Wildtype	un-methylated
CGGA_1083	Primary	GBM	WHO IV	Male	59	450	1	1	1	Wildtype	un-methylated
CGGA_1091	Primary	GBM	WHO IV	Female	51	1116	1	1	1	Wildtype	methylated
CGGA_1109	Primary	GBM	WHO IV	Male	42	1348	1	NA	NA	Wildtype	un-methylated
CGGA_1124	Primary	GBM	WHO IV	Male	47	484	1	1	1	Wildtype	un-methylated
CGGA_1139	Primary	GBM	WHO IV	Female	53	1196	1	1	1	Wildtype	methylated
CGGA_1171	Primary	GBM	WHO IV	Male	40	412	1	1	0	Wildtype	methylated
CGGA_1180	Primary	GBM	WHO IV	Female	48	1226	0	1	1	Wildtype	un-methylated
CGGA_1214	Primary	GBM	WHO IV	Female	49	604	1	1	1	Wildtype	methylated
CGGA_1216	Primary	GBM	WHO IV	Male	44	312	1	1	1	Wildtype	methylated
CGGA_1224	Primary	GBM	WHO IV	Male	57	271	1	1	1	Wildtype	un-methylated
CGGA_1234	Primary	GBM	WHO IV	Male	32	705	1	1	1	Wildtype	un-methylated
CGGA_1237	Primary	GBM	WHO IV	Male	62	296	1	1	1	Wildtype	un-methylated
CGGA_1240	Primary	GBM	WHO IV	Male	33	19	1	0	0	Wildtype	un-methylated
CGGA_1251	Primary	GBM	WHO IV	Female	42	272	1	1	1	Wildtype	un-methylated
CGGA_1258	Primary	GBM	WHO IV	Male	42	114	1	0	0	Wildtype	un-methylated
CGGA_1270	Primary	GBM	WHO IV	Female	60	188	1	1	1	Wildtype	un-methylated
CGGA_1299	Primary	GBM	WHO IV	Male	54	550	1	1	1	Wildtype	un-methylated
CGGA_1313	Primary	GBM	WHO IV	Male	42	379	1	1	1	Wildtype	un-methylated
CGGA_1320	Primary	GBM	WHO IV	Male	19	59	1	0	1	Wildtype	un-methylated
CGGA_1332	Primary	GBM	WHO IV	Female	55	510	0	0	1	Wildtype	methylated
CGGA_1338	Primary	GBM	WHO IV	Female	61	1122	1	1	1	Wildtype	methylated
CGGA_1342	Primary	GBM	WHO IV	Male	47	186	1	1	1	Wildtype	un-methylated
CGGA_274	Primary	GBM	WHO IV	Female	55	610	0	1	1	Wildtype	un-methylated
CGGA_413	Primary	GBM	WHO IV	Male	54	183	0	1	1	Wildtype	un-methylated
CGGA_483	Primary	GBM	WHO IV	Female	59	277	1	1	1	Wildtype	un-methylated
CGGA_494	Primary	GBM	WHO IV	Female	58	4435	0	1	1	Wildtype	methylated
CGGA_499	Primary	GBM	WHO IV	Male	51	122	1	1	0	Wildtype	methylated
CGGA_525	Primary	GBM	WHO IV	Male	61	138	1	1	0	Wildtype	methylated
CGGA_604	Primary	GBM	WHO IV	Male	46	381	1	1	1	Wildtype	methylated
CGGA_658	Primary	GBM	WHO IV	Male	55	372	1	1	1	Wildtype	methylated
CGGA_676	Primary	GBM	WHO IV	Male	60	376	1	1	1	Wildtype	un-methylated
CGGA_679	Primary	GBM	WHO IV	Female	63	263	1	1	0	Wildtype	methylated
CGGA_680	Primary	GBM	WHO IV	Male	44	2373	1	1	1	Wildtype	un-methylated
CGGA_731	Primary	GBM	WHO IV	Male	50	503	1	1	0	Wildtype	un-methylated
CGGA_782	Primary	GBM	WHO IV	Male	60	289	1	1	0	Wildtype	un-methylated
CGGA_789	Primary	GBM	WHO IV	Male	50	345	1	1	0	Wildtype	un-methylated
CGGA_802	Primary	GBM	WHO IV	Male	42	681	1	1	1	Wildtype	un-methylated
CGGA_804	Primary	GBM	WHO IV	Female	53	614	0	1	1	Wildtype	methylated
CGGA_808	Primary	GBM	WHO IV	Male	38	1167	0	1	1	Wildtype	un-methylated
CGGA_837	Primary	GBM	WHO IV	Male	57	432	1	1	1	Wildtype	methylated
CGGA_842	Primary	GBM	WHO IV	Female	63	204	1	1	1	Wildtype	un-methylated
CGGA_848	Primary	GBM	WHO IV	Female	54	239	0	1	1	Wildtype	un-methylated
CGGA_850	Primary	GBM	WHO IV	Female	52	564	0	0	0	Wildtype	un-methylated
CGGA_859	Primary	GBM	WHO IV	Male	56	387	1	1	0	Wildtype	un-methylated
CGGA_876	Primary	GBM	WHO IV	Female	60	159	1	NA	NA	Wildtype	un-methylated
CGGA_878	Primary	GBM	WHO IV	Male	42	863	1	0	1	Wildtype	un-methylated
CGGA_902	Primary	GBM	WHO IV	Male	54	193	1	NA	NA	Wildtype	un-methylated
CGGA_D03	Primary	GBM	WHO IV	Male	44	423	1	1	1	Wildtype	methylated
CGGA_D09	Primary	GBM	WHO IV	Male	57	233	1	1	0	Wildtype	un-methylated
CGGA_D35	Primary	GBM	WHO IV	Female	68	661	1	1	0	Wildtype	methylated
CGGA_D37	Primary	GBM	WHO IV	Male	55	965	1	1	1	Wildtype	un-methylated
CGGA_D57	Primary	GBM	WHO IV	Male	40	766	1	1	1	Wildtype	NA
CGGA_342	Primary	GBM	WHO IV	Female	49	500	1	1	1	Wildtype	methylated
CGGA_1008	Primary	GBM	WHO IV	Female	54	315	1	1	1	Wildtype	un-methylated
CGGA_1053	Primary	GBM	WHO IV	Female	63	370	1	1	1	Wildtype	un-methylated
CGGA_1070	Primary	GBM	WHO IV	Male	37	333	1	1	1	Wildtype	un-methylated
CGGA_1073	Primary	GBM	WHO IV	Female	42	270	1	1	1	Wildtype	un-methylated
CGGA_1074	Primary	GBM	WHO IV	Male	50	86	1	1	1	Wildtype	methylated
CGGA_1114	Primary	GBM	WHO IV	Male	53	460	1	1	1	Wildtype	un-methylated
CGGA_1275	Primary	GBM	WHO IV	Male	70	183	1	1	1	Wildtype	un-methylated
CGGA_D30	Primary	GBM	WHO IV	Male	70	215	1	1	0	Wildtype	NA

## Sheet: GSE43378
Acc	Title	Type	Platform	Organism	Source	rows	file	disease state	gender	age (years)	kps	pathological diagnosis	who grade	outcome	survival time (days)
GSM1061661	Glioma patient 1	RNA	GPL570	Homo sapiens	Human brain tumor tissue from Glioma patient	54675	GSM1061661-tbl-1.txt	glioma	Male	42	90	GBM	4	DEAD	1300
GSM1061662	Glioma patient 2	RNA	GPL570	Homo sapiens	Human brain tumor tissue from Glioma patient	54675	GSM1061662-tbl-1.txt	glioma	Male	69	90	GBM	4	DEAD	352
GSM1061663	Glioma patient 3	RNA	GPL570	Homo sapiens	Human brain tumor tissue from Glioma patient	54675	GSM1061663-tbl-1.txt	glioma	Male	47	90	GBM	4	DEAD	988
GSM1061665	Glioma patient 5	RNA	GPL570	Homo sapiens	Human brain tumor tissue from Glioma patient	54675	GSM1061665-tbl-1.txt	glioma	Female	20	90	GBM	4	DEAD	417
GSM1061668	Glioma patient 8	RNA	GPL570	Homo sapiens	Human brain tumor tissue from Glioma patient	54675	GSM1061668-tbl-1.txt	glioma	Male	56	80	GBM	4	DEAD	506
GSM1061669	Glioma patient 9	RNA	GPL570	Homo sapiens	Human brain tumor tissue from Glioma patient	54675	GSM1061669-tbl-1.txt	glioma	Male	67	50	GBM	4	DEAD	396
GSM1061672	Glioma patient 12	RNA	GPL570	Homo sapiens	Human brain tumor tissue from Glioma patient	54675	GSM1061672-tbl-1.txt	glioma	Male	68	80	GBM	4	DEAD	286
GSM1061673	Glioma patient 13	RNA	GPL570	Homo sapiens	Human brain tumor tissue from Glioma patient	54675	GSM1061673-tbl-1.txt	glioma	Female	42	70	GBM	4	DEAD	1189
GSM1061674	Glioma patient 14	RNA	GPL570	Homo sapiens	Human brain tumor tissue from Glioma patient	54675	GSM1061674-tbl-1.txt	glioma	Female	52	90	GBM	4	DEAD	641
GSM1061675	Glioma patient 15	RNA	GPL570	Homo sapiens	Human brain tumor tissue from Glioma patient	54675	GSM1061675-tbl-1.txt	glioma	Male	55	80	GBM	4	DEAD	630
GSM1061676	Glioma patient 16	RNA	GPL570	Homo sapiens	Human brain tumor tissue from Glioma patient	54675	GSM1061676-tbl-1.txt	glioma	Male	63	60	GBM	4	DEAD	405
GSM1061678	Glioma patient 18	RNA	GPL570	Homo sapiens	Human brain tumor tissue from Glioma patient	54675	GSM1061678-tbl-1.txt	glioma	Female	27	90	GBM	4	DEAD	2034
GSM1061679	Glioma patient 19	RNA	GPL570	Homo sapiens	Human brain tumor tissue from Glioma patient	54675	GSM1061679-tbl-1.txt	glioma	Female	18	60	GBM	4	DEAD	111
GSM1061680	Glioma patient 20	RNA	GPL570	Homo sapiens	Human brain tumor tissue from Glioma patient	54675	GSM1061680-tbl-1.txt	glioma	Male	45	60	GBM	4	DEAD	261
GSM1061681	Glioma patient 21	RNA	GPL570	Homo sapiens	Human brain tumor tissue from Glioma patient	54675	GSM1061681-tbl-1.txt	glioma	Male	62	70	GBM	4	DEAD	347
GSM1061682	Glioma patient 22	RNA	GPL570	Homo sapiens	Human brain tumor tissue from Glioma patient	54675	GSM1061682-tbl-1.txt	glioma	Male	54	40	GBM	4	DEAD	268
GSM1061683	Glioma patient 23	RNA	GPL570	Homo sapiens	Human brain tumor tissue from Glioma patient	54675	GSM1061683-tbl-1.txt	glioma	Female	78	60	GBM	4	DEAD	350
GSM1061684	Glioma patient 24	RNA	GPL570	Homo sapiens	Human brain tumor tissue from Glioma patient	54675	GSM1061684-tbl-1.txt	glioma	Male	31	90	GBM	4	DEAD	525
GSM1061687	Glioma patient 27	RNA	GPL570	Homo sapiens	Human brain tumor tissue from Glioma patient	54675	GSM1061687-tbl-1.txt	glioma	Male	71	80	GBM	4	DEAD	436
GSM1061688	Glioma patient 28	RNA	GPL570	Homo sapiens	Human brain tumor tissue from Glioma patient	54675	GSM1061688-tbl-1.txt	glioma	Female	64	50	GBM	4	DEAD	154
GSM1061691	Glioma patient 31	RNA	GPL570	Homo sapiens	Human brain tumor tissue from Glioma patient	54675	GSM1061691-tbl-1.txt	glioma	Male	80	80	GBM	4	DEAD	432
GSM1061694	Glioma patient 34	RNA	GPL570	Homo sapiens	Human brain tumor tissue from Glioma patient	54675	GSM1061694-tbl-1.txt	glioma	Male	28	70	GBM	4	DEAD	358
GSM1061695	Glioma patient 35	RNA	GPL570	Homo sapiens	Human brain tumor tissue from Glioma patient	54675	GSM1061695-tbl-1.txt	glioma	Female	67	90	GBM	4	DEAD	565
GSM1061696	Glioma patient 36	RNA	GPL570	Homo sapiens	Human brain tumor tissue from Glioma patient	54675	GSM1061696-tbl-1.txt	glioma	Female	58	70	GBM	4	DEAD	20
GSM1061698	Glioma patient 38	RNA	GPL570	Homo sapiens	Human brain tumor tissue from Glioma patient	54675	GSM1061698-tbl-1.txt	glioma	Male	26	100	GBM	4	ALIVE	1427
GSM1061699	Glioma patient 39	RNA	GPL570	Homo sapiens	Human brain tumor tissue from Glioma patient	54675	GSM1061699-tbl-1.txt	glioma	Female	52	70	GBM	4	DEAD	33
GSM1061702	Glioma patient 42	RNA	GPL570	Homo sapiens	Human brain tumor tissue from Glioma patient	54675	GSM1061702-tbl-1.txt	glioma	Female	67	80	GBM	4	DEAD	323
GSM1061703	Glioma patient 43	RNA	GPL570	Homo sapiens	Human brain tumor tissue from Glioma patient	54675	GSM1061703-tbl-1.txt	glioma	Male	69	100	GBM	4	DEAD	811
GSM1061705	Glioma patient 45	RNA	GPL570	Homo sapiens	Human brain tumor tissue from Glioma patient	54675	GSM1061705-tbl-1.txt	glioma	Male	74	80	GBM	4	DEAD	474
GSM1061708	Glioma patient 48	RNA	GPL570	Homo sapiens	Human brain tumor tissue from Glioma patient	54675	GSM1061708-tbl-1.txt	glioma	Male	54	90	GBM	4	DEAD	587
GSM1061709	Glioma patient 49	RNA	GPL570	Homo sapiens	Human brain tumor tissue from Glioma patient	54675	GSM1061709-tbl-1.txt	glioma	Male	77	90	GBM	4	DEAD	308
GSM1061710	Glioma patient 50	RNA	GPL570	Homo sapiens	Human brain tumor tissue from Glioma patient	54675	GSM1061710-tbl-1.txt	glioma	Female	63	90	GBM	4	DEAD	144
