# Supplementary material for: Identification of an Immune signature assisted prognosis, and immunotherapy prediction for IDH wildtype glioblastoma
Source: J Cancer. 2024 Oct 21;15(19):6452–67. doi: 10.7150/jca.100144 (PMC11540507; doi:10.7150/jca.100144)
Supplement: Supplementary file 1 — Supplementary figure, table, files. [file jcav15p6452s1.zip › Supplementary/Supplementary file 2.xlsx]

## Sheet: TCGA-DIFF
id	HR	HR.95L	HR.95H	pvalue
MIR1-1HG-AS1	2.35468	1.6185	3.42572	7.56424e-06
PTPRN	1.36722	1.18432	1.57837	1.9655e-05
LOXL1	1.37952	1.18133	1.61095	4.78437e-05
SH3RF2	20.9068	4.7524	91.9733	5.76813e-05
SHLD2	0.322114	0.184359	0.562804	6.92249e-05
AEBP1	1.26904	1.1239	1.43293	0.000120625
DNAJC30	2.41505	1.5403	3.78659	0.000121795
IGFBP6	1.29226	1.13317	1.47369	0.000130689
OSMR	1.38905	1.1733	1.64448	0.000135834
RCC1L	2.57226	1.57895	4.19045	0.00014801
ACAP1	2.61184	1.57564	4.3295	0.000196729
BMPR1A	0.431647	0.277012	0.672601	0.000205223
AGAP2-AS1	1.23161	1.10269	1.37562	0.000222034
ANK1	2.15655	1.43305	3.2453	0.000228299
HAS1	1.8367	1.32495	2.54611	0.000263725
SOX21-AS1	0.623091	0.483219	0.803451	0.000265181
ENAH	0.545184	0.393444	0.755446	0.00026729
HPCAL1	1.82417	1.32034	2.52028	0.000267479
RCOR3	0.383765	0.228404	0.644806	0.000297639
SMAD9	0.581217	0.432243	0.781534	0.000328911
PHF6	0.395837	0.238082	0.658122	0.000353088
ATF7IP	0.515754	0.35834	0.742317	0.00036554
STEAP2	1.53951	1.21406	1.9522	0.000369786
SOX21	0.711272	0.589426	0.858306	0.000379865
GHDC	1.95012	1.34828	2.82059	0.000389654
COL22A1	1.3451	1.1408	1.586	0.000420029
MXRA8	1.45159	1.17947	1.7865	0.000434198
EN2	1.43396	1.17304	1.75292	0.000435654
ZKSCAN4	0.31672	0.166877	0.601112	0.000436757
CNPY4	1.84404	1.31098	2.59386	0.000439067
UNC5B-AS1	2.62192	1.53031	4.49221	0.000450298
WNK3	0.465094	0.303036	0.71382	0.000461134
EFEMP2	1.48884	1.19108	1.86105	0.00047252
ARSD	1.62519	1.23641	2.13622	0.000499198
FKBP9	1.46917	1.18274	1.82496	0.000507458
DDIT4L	1.24121	1.09842	1.40255	0.000529139
TIMP1	1.26257	1.10537	1.44212	0.000588889
ITPKA	1.55519	1.20721	2.00349	0.000632887
CLEC4GP1	3.14902	1.62677	6.0957	0.000664293
MIR222HG	1.69878	1.25161	2.30572	0.000674103
VASN	1.32937	1.12812	1.56653	0.000675459
MTHFD2	0.666558	0.526928	0.843187	0.000719196
GJB2	1.22828	1.09028	1.38373	0.000720779
GALNT11	2.0319	1.34705	3.06494	0.000723607
JMJD1C	0.444873	0.277832	0.712345	0.000745922
RABGEF1	2.68098	1.50963	4.7612	0.000763952
TRABD2A	3.14598	1.61351	6.13394	0.000767488
DYNLT3	1.47586	1.17591	1.85233	0.000785582
MSTN	0.801911	0.704415	0.912901	0.000844485
ABCC12	6.10454	2.10561	17.6981	0.000865245
PYROXD2	1.5916	1.21057	2.09257	0.000872794
MICAL2	1.58209	1.20666	2.07433	0.000902891
VILL	1.84555	1.28485	2.65092	0.000911411
DRG2	2.0822	1.34907	3.21373	0.000925995
NRG1	2.01584	1.32972	3.056	0.000958771
ZBTB6	0.436297	0.266338	0.714712	0.000988555
DKK3	1.42001	1.15199	1.7504	0.0010172
SLC43A3	1.67575	1.23155	2.28018	0.00101852
PLAUR	1.3807	1.13882	1.67395	0.00102789
GDI2	0.489094	0.319075	0.749707	0.00103131
UPP1	1.41367	1.1493	1.73886	0.00104813
PDIA4	1.57445	1.19986	2.06598	0.00105911
SWT1	0.332481	0.171898	0.643078	0.00106919
SOCS4	0.457984	0.286013	0.733353	0.00114977
ANKRD30B	9.70545e+12	141550	6.65461e+20	0.00116094
CYGB	1.34011	1.12303	1.59916	0.00116725
GNS	1.74011	1.24516	2.4318	0.00117855
WFDC2	1.37976	1.1351	1.67715	0.00122768
CCM2	2.0321	1.32155	3.12469	0.00123803
ZNF571-AS1	0.537032	0.368246	0.783181	0.00124014
STEAP3	1.29262	1.10612	1.51056	0.00124367
FAM20C	1.33238	1.11931	1.58601	0.00124793
AP1S1	1.92578	1.29319	2.86782	0.00125786
ZNF529	0.442186	0.268842	0.727299	0.00130834
PXN	1.91319	1.28798	2.84188	0.00131119
LETM2	2.72502	1.47818	5.02354	0.00131695
EPS8L2	1.35113	1.12388	1.62433	0.00136018
CAVIN1	1.33199	1.11761	1.5875	0.00136537
LSP1	1.39296	1.13697	1.70657	0.00137895
TRMT5	0.49882	0.325615	0.76416	0.00139369
PGBD5	1.61131	1.2022	2.15963	0.00141159
FER1L4	1.90761	1.28307	2.83615	0.00141406
FCHSD1	1.74889	1.24045	2.46572	0.00142548
ZNF22	0.513193	0.340592	0.773263	0.0014263
HIST3H2A	0.831552	0.742359	0.931462	0.00144036
MARCH5	0.379218	0.208649	0.689225	0.00146802
TCF12	0.660932	0.512066	0.853075	0.00147071
ELN-AS1	1.43155	1.14753	1.78587	0.0014749
MAP1LC3A	1.50345	1.16819	1.93493	0.00153701
ZNF844	0.601311	0.438731	0.82414	0.00156397
LGR6	1.21347	1.07628	1.36814	0.00157237
CYB561	1.48601	1.16205	1.9003	0.00159433
ZKSCAN3	0.308708	0.148809	0.64042	0.00159472
DOCK9-DT	1.85005	1.26255	2.71091	0.00160001
MDK	1.37028	1.12672	1.66647	0.00160539
NOC3L	0.403964	0.2296	0.710744	0.00166402
INHA	1.78652	1.24419	2.56525	0.00166878
ZNF572	0.392286	0.218828	0.70324	0.00167741
CPQ	1.49524	1.16335	1.92182	0.00168085
TCAF2	1.58411	1.18805	2.1122	0.00172542
BICDL1	1.7689	1.23655	2.53043	0.00179451
STC1	1.33123	1.11237	1.59316	0.00179626
RGS14	1.47753	1.15476	1.89052	0.00190786
NRXN3	1.69897	1.2153	2.37514	0.00193092
CDYL	0.46822	0.289529	0.757195	0.00197447
FURIN	1.63432	1.19673	2.23192	0.00200531
FRY	0.533409	0.357719	0.795389	0.00204955
LRRFIP1	2.13495	1.3164	3.46249	0.0021105
LITAF	1.79502	1.23566	2.60759	0.00213609
LYNX1	1.41293	1.13269	1.76251	0.00217967
LCN15	14.9708	2.65135	84.5324	0.00218406
SINHCAF	0.712289	0.573317	0.884947	0.00218615
PLCH1	1.68732	1.20739	2.35802	0.00218671
P4HA2	1.45338	1.14324	1.84765	0.00226505
SLC25A48	0.696271	0.551874	0.878449	0.00226681
ZSCAN26	0.479232	0.298401	0.769645	0.00234091
BET1L	2.24189	1.33067	3.77711	0.00241846
SMPD1	1.89618	1.25388	2.86751	0.0024289
PTX3	1.19813	1.06596	1.34668	0.00243677
FOSL1	1.30222	1.09779	1.54472	0.00243921
B3GNT4	4.10876	1.64199	10.2813	0.00253054
FOXN2	0.560924	0.385367	0.816459	0.00253864
MPO	2.68084	1.41202	5.08978	0.00257185
KDELR2	1.71546	1.20775	2.43658	0.00257614
RGS4	1.25203	1.08153	1.4494	0.0026177
ZNF493	0.464387	0.281639	0.765715	0.00264552
TNNC2	2.23515	1.32224	3.77836	0.00267492
TH	3.60128	1.55783	8.32516	0.0027285
HSPB1	1.43847	1.13381	1.825	0.00275228
TPTEP1	0.674489	0.521056	0.873104	0.00278567
ITGA3	1.25618	1.08172	1.45877	0.00279309
ZNF253	0.580465	0.406309	0.829271	0.00280285
B3GNT9	1.43316	1.13172	1.81489	0.00281769
NCOA4	0.549998	0.371311	0.814675	0.0028591
BEST3	0.743423	0.611789	0.90338	0.00286454
ZNF711	0.70332	0.557829	0.886757	0.00291705
TNKS2	0.489965	0.306279	0.783813	0.00291942
LRRC8C-DT	0.50347	0.320148	0.791765	0.00297053
FERMT1	0.810738	0.70586	0.931199	0.00299261
CCDC8	1.27718	1.08657	1.50124	0.00301006
ATP6V1G2-DDX39B	2.15007e-10	8.7354e-17	0.000529206	0.00302957
RFTN2	0.667692	0.511061	0.872326	0.00306263
TSPAN13	1.43206	1.12908	1.81635	0.00306712
CTSD	1.58179	1.16734	2.14339	0.00309545
ZBTB5	0.576889	0.400617	0.83072	0.00310822
RANBP17	0.217022	0.0787845	0.597816	0.00312574
ZNF551	0.493975	0.30902	0.789628	0.00321019
CCT3	0.448933	0.26335	0.765297	0.00325185
FLNC	1.19549	1.06127	1.34668	0.00329562
CTF1	1.41577	1.12234	1.78591	0.00334667
CERNA1	2.75975	1.40057	5.43796	0.00335233
ZNF562	0.408096	0.223934	0.743711	0.0034228
SIL1	1.75454	1.20347	2.55794	0.00346855
DNAAF2	0.574889	0.3966	0.833326	0.00347171
EIF3L	0.62988	0.461904	0.858941	0.00349142
ZNF506	0.478049	0.29122	0.784739	0.00351676
AP3M1	0.382075	0.200217	0.729115	0.00352106
ACTA1	2.19138	1.29377	3.71176	0.00352398
ABCG2	0.734489	0.596901	0.903793	0.00354795
KLF10	1.61652	1.16991	2.23361	0.00360076
BMP2	0.739643	0.603559	0.90641	0.0036469
ZNF420	0.556288	0.374507	0.826303	0.00367195
MARVELD1	1.42487	1.12196	1.80956	0.00368844
CARD19	1.51035	1.14245	1.99672	0.00379166
IGFBP2	1.20711	1.06265	1.37121	0.00379966
LIMK1	1.55969	1.15387	2.10824	0.00384278
MAP2K3	1.68756	1.18347	2.40637	0.00384753
SCARA3	1.36301	1.10445	1.6821	0.00390615
SUSD5	0.77638	0.653497	0.92237	0.0039873
STAC2	1.18721	1.05628	1.33436	0.00399657
LGALS8	1.94725	1.23657	3.06636	0.00402095
PDLIM4	1.18177	1.05459	1.32429	0.00404105
ERRFI1	1.31337	1.09046	1.58184	0.00407167
RAB36	1.31577	1.09072	1.58727	0.00414063
RIOX1	1.54836	1.14831	2.08778	0.00414661
PSMC2	2.39575	1.3171	4.35778	0.00420575
ITGB5	1.37675	1.10555	1.71446	0.00428364
CDC73	0.449823	0.259846	0.778695	0.00432611
PPM1J	1.79103	1.1997	2.67382	0.00436521
ZNF625	0.229931	0.0836723	0.631851	0.00437043
TMEM60	1.86684	1.21508	2.86819	0.00438428
CELF6	2081.17	10.8447	399391	0.00439028
TCTN2	1.493	1.13316	1.9671	0.00439336
RO60	0.39369	0.207277	0.747752	0.00439844
NDEL1	2.56825	1.34161	4.91643	0.00441401
UBIAD1	0.477493	0.287011	0.794392	0.00442381
EPC2	0.411998	0.223715	0.758744	0.0044255
HPS1	1.5484	1.14568	2.09267	0.00444311
UBA2	0.56175	0.377436	0.83607	0.00447709
TSEN15	0.549828	0.363898	0.830756	0.00450463
C2CD2	1.58056	1.15213	2.16831	0.00454234
SOCS3	1.20703	1.0599	1.37457	0.00455164
FAM153C	22.6782	2.62281	196.088	0.00456734
GREM2	1.98687	1.23614	3.19355	0.00457574
PQLC2	1.92235	1.22342	3.02059	0.00458925
FAHD2B	1.44357	1.1199	1.86079	0.00459485
STX1A	1.39461	1.10724	1.75657	0.00472432
PLGLB1	0.0558499	0.00750043	0.415871	0.0048553
CLEC4G	2.18159	1.26769	3.75433	0.00485709
HSPA7	1.27794	1.0772	1.51609	0.00490982
ARHGEF7	0.697539	0.542681	0.896588	0.00492011
SPDYE12P	1.83848	1.20265	2.81048	0.00492171
NELL1	1.35872	1.09719	1.6826	0.00495069
TMED4	1.73763	1.18193	2.5546	0.00495307
IL27RA	1.44722	1.11785	1.87365	0.00502399
G0S2	1.17977	1.05104	1.32427	0.00504178
ARL5B	0.553591	0.366141	0.837009	0.00505532
PLK2	1.34058	1.09209	1.64562	0.00507687
COMMD2	0.579751	0.39591	0.848957	0.00508791
TPTE2P1	0.566137	0.380114	0.843197	0.00512464
BDKRB2	1.3711	1.09904	1.71051	0.00516158
SHISA6	1.24041	1.06654	1.44263	0.00517424
TIGD1	0.623533	0.447592	0.868634	0.00522894
PATZ1	0.614101	0.435953	0.865047	0.00528285
RPL13	0.574785	0.389413	0.848397	0.00531055
SLC16A13	1.91482	1.2124	3.02417	0.00533672
PCDH15	0.71791	0.568404	0.90674	0.00540779
ANO4	1.5384	1.13567	2.08395	0.00541112
RPL5	0.566922	0.379904	0.846004	0.00545665
CYP27A1	1.47881	1.12207	1.94896	0.00547438
SLC35B4	1.79456	1.18674	2.7137	0.00558184
MT1F	1.30392	1.08079	1.57312	0.00558292
ZBED6CL	1.29687	1.07899	1.55874	0.00560417
RPL7A	0.584864	0.40012	0.854907	0.0056171
ZNF248	0.52375	0.331231	0.828167	0.00566701
BORCS8-MEF2B	0.376722	0.188496	0.752904	0.00572156
SH2D5	1.54498	1.13481	2.10341	0.00572258
RAB11FIP5	1.65304	1.15682	2.3621	0.00578206
HIST2H2BD	0.371272	0.183696	0.750388	0.00578309
FBF1	1.81531	1.18848	2.77274	0.00579875
KLHL24	0.479615	0.284569	0.808349	0.00580119
TMEM191A	4.64198	1.5573	13.8367	0.00587175
CLPS	3089.91	10.1316	942357	0.0058981
HOXB2	1.16961	1.04612	1.30767	0.00592313
TOLLIP	1.83676	1.19109	2.83245	0.00593671
EPC1	0.409397	0.216663	0.773579	0.00594689
PCDHB2	0.801725	0.684714	0.938731	0.0060429
TAF2	0.405938	0.213256	0.77271	0.00604968
JADE3	0.665698	0.49783	0.890171	0.00605669
ZNF501	0.578885	0.39176	0.855391	0.00606905
PLOD3	1.4694	1.11619	1.93439	0.0060776
CYP2E1	0.227571	0.0790277	0.655323	0.00608555
COL5A1	1.20016	1.05335	1.36742	0.00612939
SERPINE2	1.41532	1.10393	1.81454	0.00614674
KLHL23	0.669784	0.502807	0.892211	0.00615276
ADIRF-AS1	2.0033	1.21853	3.29348	0.00615953
CTDSPL2	0.548319	0.35669	0.842898	0.00616274
SNED1	1.39324	1.09879	1.7666	0.00618731
DUSP6	1.32572	1.08336	1.6223	0.00619433
SMARCB1	0.592384	0.407085	0.862028	0.00622545
LRRC73	1.4715	1.11568	1.94079	0.00623761
RPL30	0.562062	0.371697	0.849922	0.00632056
EPHA8	163.511	4.21108	6348.96	0.00633244
RPL15	0.546976	0.354602	0.843713	0.0063627
CTSB	1.40199	1.09963	1.78747	0.00640501
KLHDC9	1.32047	1.08079	1.6133	0.00652322
ICE2	0.446712	0.249717	0.799113	0.00661357
DMTN	1.3139	1.07885	1.60016	0.0066342
PGBD1	0.548264	0.355225	0.846205	0.00664543
DNAJA4	1.52925	1.12512	2.07854	0.00667009
MIR210HG	1.29351	1.07391	1.558	0.00670437
SCG5	1.38348	1.09371	1.75004	0.00679085
CLTB	2.15196	1.23397	3.75286	0.00691543
ADCK2	1.79827	1.17463	2.75301	0.00691939
PMP22	1.37617	1.0914	1.73524	0.00694776
KHDRBS2	0.582123	0.392851	0.862584	0.00700278
FNDC4	1.45183	1.10715	1.90381	0.00701716
ADO	0.555264	0.36198	0.851754	0.00703882
FBXO30	0.542025	0.347201	0.84617	0.00703933
DBNL	2.09492	1.22103	3.59423	0.00725258
ZNF585A	0.412017	0.215578	0.787454	0.00729671
CHPF	1.36434	1.08703	1.71239	0.00736708
TMED9	1.83211	1.17648	2.85313	0.00738193
LRCH2	0.624247	0.442065	0.88151	0.00744482
SLC16A9	0.714328	0.558311	0.913944	0.00745789
HS3ST2	1.25863	1.06343	1.48967	0.00746966
STPG1	1.45951	1.10637	1.92538	0.00747014
TVP23C	4.12666	1.46011	11.663	0.00749482
CHST9	0.778645	0.648176	0.935376	0.00749662
ZDHHC8P1	1.37541	1.08848	1.73798	0.00758089
KDELC2	1.42058	1.0978	1.83826	0.00759707
VWA1	1.39198	1.09173	1.77481	0.00763257
DIRAS3	1.21256	1.05215	1.39744	0.0077654
MMP11	1.38161	1.089	1.75285	0.00776572
ENPP7P4	0.501827	0.302045	0.833751	0.00776995
BLVRA	1.69077	1.14839	2.48932	0.00779094
ZKSCAN7-AS1	0.567157	0.3733	0.861685	0.00787095
TMEM150A	1.81822	1.1699	2.82582	0.00787345
ZNF823	0.459237	0.258668	0.815328	0.00788224
H1F0	0.749818	0.606337	0.927252	0.00788519
ALOXE3	16.3432	2.07908	128.471	0.0079142
LRPAP1	1.96964	1.19336	3.25092	0.00801615
CUL7	1.39571	1.09075	1.78593	0.00803655
CTBP2	0.440119	0.239858	0.80758	0.0080484
ZNF451	0.35608	0.165839	0.764557	0.00808398
ASB3	0.487036	0.285855	0.829805	0.00814024
ANXA2	1.26268	1.06232	1.50082	0.00815021
GUCA1A	1.53709	1.11779	2.11366	0.00816599
RUFY2	0.487528	0.286292	0.830215	0.0081681
TSPAN9	1.40173	1.09088	1.80115	0.00829193
PLD3	1.69985	1.14619	2.52093	0.00832582
ABCB7	0.45952	0.257893	0.818785	0.00833097
SRBD1	0.431404	0.230947	0.805852	0.00836352
ZFP37	0.565275	0.369842	0.863977	0.00840257
DBH-AS1	1.48074	1.10576	1.98288	0.00841956
SLC16A3	1.3112	1.07178	1.60411	0.0084427
CLCF1	1.2514	1.05903	1.4787	0.00845111
PHB2	0.585423	0.392747	0.872623	0.00856429
ZNF100	0.566946	0.37127	0.865753	0.00860453
DEDD	0.316838	0.134372	0.74708	0.00863417
PTBP2	0.583084	0.389622	0.872608	0.00873015
UST	0.749187	0.60374	0.929675	0.00873884
SDC4	1.21408	1.05018	1.40356	0.00875217
SDR16C5	2.29264	1.23238	4.26508	0.00880105
APEX1	0.618421	0.43158	0.88615	0.00883076
SYT5	1.30651	1.06952	1.59601	0.0088406
STAT4	2.04612	1.19654	3.49894	0.00891074
ARPC4-TTLL3	0.231536	0.0772513	0.693955	0.00899312
CEP112	1.69568	1.14086	2.52032	0.00900918
FAM241B	1.29806	1.06686	1.57937	0.0091433
IGBP1	0.474788	0.271152	0.831355	0.00915593
FAM50B	1.31765	1.0707	1.62155	0.00918317
RBBP4	0.529696	0.328322	0.854581	0.00921713
SEPT2	0.565498	0.368191	0.86854	0.00922169
ZNF69	0.560147	0.362009	0.866733	0.00926478
TFAM	0.541522	0.341167	0.859538	0.00926623
OLIG2	0.856062	0.761466	0.962409	0.00928751
ZNF619	0.419686	0.218139	0.80745	0.00930732
TFR2	1.33095	1.07295	1.651	0.00931137
NSMCE4A	0.560744	0.362575	0.867223	0.00931383
AGAP4	0.570095	0.373233	0.870791	0.00931918
UTP14C	0.571907	0.375228	0.871676	0.0093586
SLC25A20	1.45216	1.09592	1.92421	0.00938249
ADAMTS15	0.778323	0.644081	0.940544	0.00947113
CDC123	0.513348	0.309997	0.850092	0.00956813
IL4I1	1.32738	1.07114	1.64491	0.00965466
PFKFB4	1.39881	1.08481	1.80369	0.00966419
IQSEC2	1.48596	1.10082	2.00586	0.00966757
CLEC5A	1.24293	1.05412	1.46556	0.00968176
BIRC3	1.24816	1.05509	1.47657	0.00972777
TOMM20	0.508701	0.304714	0.849243	0.00974031
PDE4C	1.7648	1.14692	2.71556	0.00978366
OGFOD1	0.474015	0.269029	0.835189	0.00979024
MYD88	1.61127	1.12158	2.31477	0.00985966
KIAA0391	0.485184	0.280117	0.840376	0.00986695
ANKRD55	2.86358	1.2876	6.3685	0.00988543
NAGLU	1.86751	1.1619	3.00166	0.00988876
RFX7	0.536547	0.334294	0.861165	0.00990446
TWNK	0.54688	0.345578	0.865442	0.00996514
GUSBP5	0.404565	0.203262	0.805231	0.0099719
CTSL	1.37058	1.07806	1.74247	0.0100657
STAG2	0.629062	0.441785	0.895727	0.0101499
FAM214A	0.482831	0.277063	0.841416	0.0101911
XKR8	1.36604	1.07643	1.73356	0.0102935
GPR143	1.58078	1.11408	2.243	0.0103152
CCNJ	0.534371	0.331027	0.862626	0.0103247
BTF3L4P2	0.618488	0.428398	0.892925	0.0103348
SDC2	1.27164	1.05823	1.5281	0.0103538
TMEM150C	1.41469	1.08505	1.84448	0.0103766
UBE2E1	0.565	0.365105	0.874338	0.0103847
DDHD1	0.535273	0.331765	0.863617	0.010445
ZNF184	0.570213	0.370865	0.876714	0.0104837
GPC5	1.22849	1.04935	1.4382	0.0104966
DMAC2L	0.560055	0.359239	0.873128	0.0105032
SEZ6L2	1.21304	1.04622	1.40647	0.0105121
HOXB7	1.18162	1.03979	1.3428	0.0105256
ARSI	1.20308	1.04413	1.38622	0.0105481
BCL3	1.2788	1.05901	1.54421	0.010593
BHMT2	1.42161	1.08546	1.86187	0.0105984
NUB1	2.03603	1.18021	3.51244	0.0106033
MLLT10	0.451178	0.244935	0.831086	0.0106614
SH2D4A	1.38374	1.07816	1.77594	0.0107397
ARPC1A	1.7074	1.13158	2.57622	0.0108042
LCOR	0.360051	0.164131	0.789839	0.0108162
C1RL	1.25395	1.05364	1.49234	0.0108244
LGALS1	1.28721	1.05995	1.56319	0.010853
MT1H	1.23981	1.0508	1.46282	0.0108613
C1QTNF12	0.417067	0.212762	0.817558	0.01088
EEF1B2	0.63523	0.447917	0.900875	0.01091
ZNF141	0.424617	0.219558	0.821191	0.0109164
PIGV	1.64068	1.1205	2.40235	0.0109354
YPEL1	0.573123	0.373288	0.879938	0.0109386
TCEAL6	1.20918	1.04455	1.39976	0.0109713
FAM86B1	1.67055	1.12491	2.48088	0.0109809
FBXO28	0.439691	0.233236	0.828895	0.0110825
RARRES1	1.17434	1.03737	1.3294	0.0110935
PIP5KL1	0.448222	0.241113	0.833232	0.0111907
KCTD11	1.61799	1.11506	2.34774	0.0112971
RGN	1.22846	1.04765	1.44047	0.0113068
MYO1G	1.44839	1.08727	1.92944	0.0113482
HLA-K	1.33678	1.06752	1.67397	0.0114303
MMP14	1.23397	1.04836	1.45243	0.0114767
SUPT3H	0.580499	0.38076	0.885019	0.0114831
RBM17	0.524934	0.318325	0.865642	0.0115593
ZNF620	0.535622	0.329823	0.869833	0.0116137
POLDIP3	0.621549	0.429548	0.89937	0.0116498
PAK1	1.53847	1.1008	2.15017	0.0116613
SEPHS1	0.559674	0.356422	0.878831	0.0117027
PCGF6	0.482421	0.273629	0.850531	0.0117507
CD276	1.53771	1.10022	2.14918	0.0117659
SLC2A10	1.32346	1.06417	1.64594	0.0117702
IGHA2	1.18611	1.03856	1.35463	0.011796
NEK3	0.641526	0.454073	0.906363	0.0118176
LOX	1.17624	1.03655	1.33476	0.0118534
SYNDIG1L	1.54273	1.10057	2.16252	0.0118664
ITGA5	1.33592	1.06606	1.6741	0.0118828
TAGLN2	1.27114	1.05409	1.53289	0.0120265
THAP11	0.466996	0.257726	0.846191	0.0120513
NXPH4	1.20854	1.04236	1.40122	0.0120856
MICALL2	1.30761	1.06045	1.61238	0.0121074
RPS4X	0.588805	0.389213	0.89075	0.0121515
KLHL13	0.711543	0.545358	0.92837	0.0121545
ZNF440	0.604451	0.407718	0.896112	0.0122115
TUBA1C	1.34083	1.06589	1.68667	0.0122449
FKBP1B	1.40262	1.07613	1.82815	0.0123253
SCAND2P	0.326218	0.135652	0.784496	0.0123458
ATG9B	1.38675	1.0732	1.79192	0.0124143
BEND7	0.561334	0.356765	0.883202	0.0125229
RELL2	1.57176	1.10203	2.24172	0.0125507
BACE2	1.3756	1.07082	1.76714	0.0125814
WDR3	0.521106	0.31223	0.869717	0.0126281
HTRA1	1.45166	1.083	1.94581	0.0126536
ZNF502	0.601264	0.403041	0.896977	0.0126772
LRRC8D	0.578833	0.376523	0.889845	0.0127068
CREB1	0.371303	0.170247	0.809802	0.012766
FXYD6	0.830058	0.716853	0.96114	0.0127826
GPRASP1	1.36319	1.06815	1.73974	0.0127841
UBE3D	0.391791	0.187296	0.819561	0.012832
FZD1	1.24956	1.04839	1.48932	0.0128593
RPL29	0.560955	0.355585	0.884937	0.0129366
PRKAR1B	1.45534	1.08256	1.95648	0.0129399
ZBED3	0.669387	0.487623	0.918905	0.0130221
RPS2P32	1.34052	1.06363	1.68949	0.0130448
PRKAR2B	1.32117	1.06006	1.6466	0.0131711
PRPF40A	0.471019	0.259737	0.854166	0.0131749
STOX1	0.74007	0.583282	0.939002	0.0132083
LOXL4	1.27035	1.05114	1.53527	0.0132841
CIAPIN1	0.5712	0.366492	0.89025	0.0133827
GOLT1A	1.20213	1.03895	1.39094	0.0133838
ZNF678	0.509648	0.298686	0.869611	0.0134197
GABRA4	1.92794	1.14544	3.24502	0.0134696
ZNF260	0.60334	0.404069	0.900882	0.0135008
ERLIN2	1.79787	1.12879	2.86354	0.0135082
ZNF8	0.60029	0.400379	0.900017	0.0135205
EMP3	1.20937	1.03998	1.40634	0.0135413
VN1R81P	0.686413	0.509145	0.925399	0.0135639
DCBLD2	1.31437	1.0578	1.63317	0.0136218
FABP5P7	1.18768	1.03597	1.36161	0.0136329
CHST2	1.31897	1.05853	1.6435	0.013635
SIAH1	0.522255	0.311589	0.875353	0.0136947
PRMT5	0.655099	0.467951	0.917092	0.0137326
ZNF121	0.631827	0.438495	0.910399	0.0137524
RPP25	1.43734	1.07695	1.91832	0.0137653
LTBP2	1.2952	1.05422	1.59127	0.0137908
TOMM7	1.55961	1.09496	2.22144	0.0137922
NDUFS6	2.13328	1.16689	3.90001	0.0138408
BMP1	1.49979	1.08595	2.07134	0.0138745
EXTL2	0.505221	0.293271	0.87035	0.0138802
KPNA3	0.596408	0.39502	0.900466	0.0139426
STYXL1	1.53608	1.09082	2.1631	0.0139836
CHPF2	1.44705	1.07766	1.94307	0.0139984
EGR4	2.05205	1.15655	3.64092	0.0140063
ERCC6L2	0.472924	0.260097	0.859899	0.0140972
C1QTNF1	1.19689	1.03686	1.38162	0.0141155
TIAL1	0.604545	0.404385	0.90378	0.0141637
SLC35C1	1.79915	1.12525	2.87662	0.0141746
KDM7A-DT	1.46152	1.07915	1.97936	0.0141985
ZSCAN31	0.579366	0.37446	0.896396	0.014241
CSKMT	0.505701	0.293103	0.872502	0.0142825
ANKMY2	1.6738	1.10853	2.52732	0.0142845
GNL3L	0.63825	0.445544	0.914307	0.0143459
RPS11	0.751586	0.59796	0.944681	0.0143753
SLC38A5	0.78743	0.650289	0.953493	0.0143753
PPL	1.2811	1.0506	1.56217	0.0143773
HOXC10	1.14741	1.02776	1.281	0.0143975
ENTPD1-AS1	0.0113478	0.000314044	0.410047	0.0144033
TWSG1	1.35211	1.06179	1.72182	0.0144414
NDUFB2	1.69142	1.10996	2.57747	0.0144707
CRCP	2.00897	1.14817	3.51512	0.0145242
ZNF627	0.690791	0.513461	0.929364	0.0145282
ID1	0.795552	0.662192	0.955771	0.0145581
LBH	1.40007	1.06866	1.83426	0.0146151
NDRG1	1.19715	1.03607	1.38328	0.0146658
MYO1C	1.48839	1.0813	2.04873	0.0147103
SPRTN	0.42332	0.212184	0.84455	0.0147114
PRRG3	1.56236	1.09163	2.23607	0.014717
MIA2	0.155834	0.0349742	0.694346	0.0147499
ZNF432	0.672209	0.488414	0.925168	0.0147996
PARGP1	0.418535	0.207679	0.843474	0.014848
CLEC2L	1.40749	1.06899	1.85316	0.0148789
GPR6	3.00161	1.23928	7.27005	0.0148799
CHST12	2.10707	1.15652	3.83888	0.0148893
KIAA1324	1.54764	1.0889	2.19964	0.0149011
F3	1.20423	1.03684	1.39864	0.0149461
ZDHHC12	1.42801	1.07181	1.9026	0.0149463
NPIPB6	0.429098	0.216964	0.848642	0.0150303
PHETA2	1.36437	1.06178	1.75318	0.0151603
TIMP4	0.844938	0.737449	0.968095	0.0152232
ZEB1	0.725771	0.560224	0.940236	0.0152457
RPS4XP16	0.579652	0.373119	0.900507	0.015257
SARNP	0.571442	0.363379	0.898637	0.0154071
ZNF649	0.783158	0.642603	0.954457	0.0154429
ZNF2	0.405494	0.195298	0.841923	0.0154534
MT1DP	1.24442	1.04254	1.4854	0.0154669
SNHG18	1.23937	1.04172	1.47453	0.0154743
CUL1	1.82733	1.12157	2.97718	0.0154926
GVQW3	0.289553	0.106096	0.790234	0.0155395
ANKH	1.44604	1.07255	1.94959	0.0155457
ETV4	1.18489	1.03272	1.35948	0.0155575
SNCAIP	0.749282	0.592992	0.946765	0.0155935
PDCL	0.50706	0.29235	0.87946	0.0156434
TOM1L1	1.38076	1.06276	1.79391	0.0157056
H2AFJ	1.36224	1.05999	1.75066	0.0157284
ZNF280C	0.45733	0.242223	0.863464	0.0158352
EIF4A2	0.602729	0.399466	0.90942	0.0158488
FCGR2B	1.24407	1.04175	1.48568	0.0158788
UBXN10-AS1	1.19326	1.03359	1.3776	0.0159235
RFPL3S	0.510197	0.295149	0.881929	0.0159569
POLR1E	0.621866	0.422473	0.915367	0.0160276
TBC1D1	1.48305	1.07604	2.04399	0.016052
MSN	1.30274	1.05011	1.61614	0.0161933
ZNF793	0.547079	0.334596	0.894499	0.0161988
AGBL4	1.83655	1.11891	3.01446	0.0162013
ZNF540	0.464297	0.248154	0.868702	0.0163805
PRMT8	1.81847	1.1159	2.96337	0.0163907
IKBIP	1.48544	1.07515	2.0523	0.0164251
ADM	1.16751	1.0287	1.32505	0.0164779
ZNF826P	0.661068	0.471314	0.927218	0.0164972
COL8A1	1.17132	1.02929	1.33295	0.0164994
FDPS	0.502112	0.285854	0.881976	0.0165337
GLO1	0.54414	0.33076	0.895174	0.0165773
ZNF555	0.496486	0.279953	0.880499	0.0166053
LMAN2	1.78945	1.11124	2.8816	0.0166717
DRAIC	0.460022	0.243596	0.868733	0.0166757
SMIM10	1.30619	1.04954	1.6256	0.0167043
RBBP9	0.648278	0.454437	0.924803	0.0167911
PRTFDC1	0.640753	0.444814	0.923003	0.0168384
WNT10B	1.59976	1.08803	2.35215	0.0168964
ILF2	0.600896	0.39561	0.912706	0.0169282
PCCA	0.582613	0.373957	0.907692	0.0169361
FLVCR1	0.555402	0.342764	0.899954	0.0169393
PDGFA	1.20451	1.03391	1.40326	0.0169451
DPP10	0.773543	0.626476	0.955134	0.0170042
PANX2	1.41751	1.06431	1.8879	0.0170207
ARSE	1.43126	1.06601	1.92166	0.0170704
LMNA	1.35535	1.05555	1.74029	0.0171336
NNAT	1.08904	1.01528	1.16816	0.017139
P3H2	1.33221	1.05226	1.68664	0.0171616
SERTAD4-AS1	1.28547	1.04546	1.58058	0.017237
PDE8B	0.752684	0.595704	0.951032	0.0172809
ACTR3C	3.46356	1.24528	9.63332	0.0172999
SERPINA5	1.2114	1.03444	1.41865	0.017306
ISLR2	1.35579	1.05515	1.74209	0.0173297
GRHPR	0.601404	0.39561	0.914251	0.0173369
PM20D2	0.628632	0.428869	0.921442	0.0173449
NSUN6	0.641067	0.444396	0.924776	0.0173939
IFIT5	0.701893	0.524195	0.939829	0.0174718
KIAA1586	0.555602	0.342112	0.902317	0.0175287
IPO5	0.6194	0.417154	0.9197	0.0175488
RNF175	1.35781	1.05486	1.74778	0.0175697
HOTAIRM1	1.1747	1.02843	1.34178	0.017638
TENM2	1.32609	1.05023	1.67441	0.0177008
HCG25	0.438536	0.221885	0.866724	0.0177181
EN1	1.21978	1.03496	1.43762	0.0177983
CXCL5	1.1576	1.02537	1.30688	0.0180421
HSPA5	1.46525	1.06754	2.01111	0.0180556
PTPRU	1.27448	1.04235	1.55831	0.0180657
RSU1	0.631095	0.430861	0.924386	0.0180923
MRPL23	1.42435	1.06227	1.90984	0.018098
NAGPA	1.82747	1.10828	3.01338	0.018135
BTF3	0.528277	0.311048	0.897214	0.0182107
VWA7	1.86253	1.1115	3.12103	0.0182109
MAOB	1.16215	1.02584	1.31658	0.0182362
E2F5	0.644217	0.447122	0.928193	0.0182811
MROH1	1.67065	1.09074	2.55886	0.0183112
TUBGCP4	0.524829	0.307154	0.896766	0.0183439
ARRDC4	1.25528	1.03916	1.51636	0.018355
MLIP	0.750378	0.591014	0.952714	0.0183909
DENND2A	1.26638	1.04057	1.54119	0.0184289
TMPRSS3	1.4532	1.06493	1.98304	0.0184429
ARMCX4	0.621011	0.417826	0.923004	0.0184613
FUCA1	1.33384	1.04934	1.69547	0.0185995
HAR1B	1.80239	1.10344	2.94408	0.0186162
ZNF85	0.610504	0.404695	0.920978	0.0186538
IQCA1	1.27407	1.04104	1.55927	0.0187647
ULBP2	1.39337	1.05655	1.83755	0.0187925
TNNT1	1.2948	1.04377	1.60619	0.0187946
DUSP5	1.26189	1.03925	1.53222	0.0188384
USP32P3	0.781796	0.636579	0.960141	0.0188782
MUC12	2.28961	1.14655	4.57225	0.018899
GRN	1.41141	1.05833	1.88228	0.0189787
FAM3C2	1.41267	1.05848	1.88539	0.0189827
STEAP1	1.19647	1.02988	1.39	0.0190332
RPL4	0.623015	0.419482	0.925302	0.019045
RIN1	1.25773	1.03827	1.52357	0.0190871
MIPOL1	0.166724	0.037237	0.746488	0.0191684
MXRA5	1.19924	1.03006	1.39621	0.0191946
OLFM1	1.19019	1.02876	1.37694	0.0192185
ICAM3	2.88365	1.18792	6.99998	0.0192559
FBXO27	1.38596	1.0544	1.8218	0.0193019
ANXA2P2	1.2384	1.03524	1.48142	0.0193448
SLIT2	1.38599	1.05405	1.82245	0.0194468
CERCAM	1.39132	1.05469	1.8354	0.0194544
HES6	0.855185	0.749968	0.975164	0.0195213
NUDT21	0.581388	0.36877	0.916593	0.0195475
TPT1-AS1	0.582101	0.369519	0.916978	0.0196076
NMD3	0.556928	0.340639	0.910549	0.019619
KIN	0.402612	0.187507	0.864485	0.0196239
RNF144A-AS1	1.78246	1.09683	2.89665	0.0196455
FGF17	0.704012	0.52422	0.945468	0.0196655
SGSM1	1.53556	1.07089	2.20185	0.019678
GART	0.492566	0.271619	0.893239	0.0197151
LDHAP4	1.3043	1.04326	1.63066	0.0197183
EEF1A1P5	0.706113	0.526936	0.946217	0.0197978
RPL18A	0.751029	0.590197	0.955689	0.0198816
MAGED2	0.584449	0.371826	0.918657	0.0199301
UGP2	1.51495	1.06773	2.1495	0.0199607
ZFP30	0.647075	0.448394	0.933791	0.0200179
SLC25A22	1.45677	1.06076	2.00061	0.0201046
WAC	0.522351	0.301986	0.90352	0.0201867
NBPF20	0.116943	0.0191215	0.715193	0.0201918
TMEM100	0.859124	0.75575	0.976639	0.0202681
DHTKD1	0.610111	0.401935	0.926107	0.0203153
FRMPD3	0.768729	0.61557	0.959996	0.0203356
MMP19	1.21177	1.0302	1.42534	0.0203833
GALNT14	0.676522	0.486195	0.941353	0.0204205
RIMBP2	1.47496	1.06194	2.04862	0.0204218
TMEM248	1.61596	1.07701	2.4246	0.0204299
RWDD2B	0.645684	0.44604	0.934688	0.0204577
KBTBD11-OT1	1.2274	1.03214	1.45959	0.0204581
CTPS2	0.510795	0.28935	0.901716	0.0205177
TRO	0.747687	0.584583	0.956298	0.0205655
STXBP5-AS1	3.41887	1.20784	9.67732	0.0205759
CABCOCO1	1.22553	1.03166	1.45582	0.0206261
QARS	0.494	0.27188	0.89759	0.0206368
ADGRV1	0.741852	0.57602	0.955426	0.0207117
MFF	0.561258	0.343977	0.91579	0.0207714
P4HB	1.44791	1.05769	1.9821	0.0208874
ICAM1	1.20853	1.0291	1.41924	0.0208995
KARS	0.485867	0.263303	0.896558	0.020927
CRNDE	1.29016	1.03929	1.6016	0.0209281
EIF4E1B	10.7777	1.43258	81.0839	0.020938
CCL2	1.1313	1.01881	1.25621	0.0209649
EDRF1	0.455282	0.233393	0.888122	0.0210002
CPB2-AS1	0.525813	0.304523	0.907909	0.0210747
CLASP2	0.743161	0.577398	0.956513	0.0211531
ILKAP	0.550038	0.330819	0.914523	0.0211988
LRP11	1.5281	1.06537	2.19181	0.0212195
GNA12	1.48687	1.06044	2.08479	0.021435
ZBTB33	0.60381	0.392769	0.928247	0.021487
MYEF2	0.688852	0.501334	0.946508	0.0215013
ERP29	1.78305	1.08885	2.91986	0.0215486
RNPC3	0.563701	0.345724	0.919111	0.0215549
CPNE9	1.94884	1.10289	3.44366	0.0216107
GABRD	1.2114	1.02835	1.42702	0.0217619
NFIA	0.738094	0.569217	0.957075	0.0219672
ZNF98	0.343782	0.137887	0.857124	0.0219795
COL6A1	1.18572	1.02484	1.37184	0.0220318
ZFYVE28	1.78799	1.08729	2.94027	0.0220373
ASF1A	0.657013	0.458399	0.941683	0.0221885
OSBPL11	0.723116	0.547688	0.954736	0.0222137
HDAC7	1.48567	1.05817	2.08589	0.022224
MYLK2	0.691552	0.50405	0.948803	0.0222744
SUV39H2	0.669945	0.475089	0.94472	0.0223567
H19	1.0947	1.0129	1.1831	0.0224002
BAZ1A	0.609746	0.398762	0.932363	0.0224199
UPF3A	0.6803	0.488699	0.947021	0.02246
MYO15A	13.6386	1.44641	128.602	0.0224682
RTCB	0.575025	0.357475	0.924971	0.0225162
FAM172A	1.68133	1.07589	2.62748	0.0225436
ARL4C	1.2666	1.03379	1.55183	0.0225673
LRRC43	1.43191	1.05176	1.94947	0.022576
RWDD2A	0.60234	0.38961	0.931221	0.0225762
MEPE	1.44893	1.05347	1.99284	0.022591
SNX21	1.55476	1.06395	2.27198	0.0225932
RALGAPA1	0.558417	0.338332	0.921667	0.0226654
TMBIM1	1.31992	1.03954	1.67593	0.0227119
CTNNA3	0.662725	0.465151	0.94422	0.0227418
ZNF699	0.586956	0.371101	0.928365	0.022743
ATM	0.485725	0.260934	0.904171	0.0227437
SMIM20	1.50652	1.05861	2.14396	0.0228266
MRM2	1.79802	1.08484	2.98006	0.0228546
KCTD20	0.617246	0.407309	0.93539	0.0229129
PCIF1	0.588041	0.372159	0.929153	0.022919
RPL18AP3	0.767605	0.611171	0.964081	0.0229324
GCHFR	1.43944	1.05162	1.97028	0.022952
ALDH3B1	1.37674	1.04511	1.8136	0.0229809
NCDN	1.33172	1.04032	1.70473	0.0229843
RPL13AP5	0.734822	0.563357	0.958475	0.0230383
DDX21	0.586884	0.370641	0.92929	0.0230441
ZSCAN16	0.629559	0.422294	0.938553	0.0231334
NUAK2	1.30727	1.03733	1.64745	0.0231743
ALDH8A1	0.51511	0.290541	0.913256	0.0231749
SV2B	1.28549	1.03493	1.59671	0.0231883
MARS2	0.518153	0.29367	0.914234	0.0232392
VKORC1L1	1.8027	1.08368	2.9988	0.0232405
PTCH1	0.783061	0.633919	0.967292	0.023302
SMIM10L2B	1.37689	1.04436	1.81528	0.0233438
RPE65	0.840183	0.722786	0.976649	0.0233498
ADAMTS6	0.626233	0.417777	0.938701	0.0234348
OSGIN2	0.698839	0.51261	0.952726	0.0234366
ATG14	0.624062	0.415036	0.938362	0.0234717
TRMT13	0.5572	0.335919	0.924247	0.0235086
GORAB	0.591985	0.376087	0.931822	0.0235104
LTBP1	1.21985	1.02705	1.44884	0.0235726
TNFRSF11B	1.20258	1.02507	1.41084	0.0235822
LSM2	0.679954	0.486738	0.949869	0.0237282
KLK10	20.4618	1.49482	280.091	0.0237537
TBL2	1.58652	1.06335	2.36709	0.0237676
SREBF1	1.32317	1.03793	1.6868	0.0237922
SYN3	0.544404	0.321303	0.922417	0.0238128
GPR68	1.60216	1.06423	2.41199	0.0239335
RASSF7	1.36986	1.04241	1.80017	0.0239451
ZNF559-ZNF177	0.425013	0.202174	0.893465	0.0240004
BCAP31	2.00597	1.09595	3.67165	0.0240073
CLEC18B	1.2952	1.03463	1.6214	0.0240081
AHNAK2	1.25977	1.03085	1.53953	0.0240156
RGS7	1.27487	1.0324	1.5743	0.0240591
GTPBP4	0.55502	0.332758	0.925739	0.0240965
ADSSL1	1.3788	1.04299	1.82271	0.0240984
MAML2	0.717116	0.537104	0.957459	0.0241493
LGALS3	1.1491	1.01826	1.29675	0.024241
HCG18	0.485994	0.259347	0.910712	0.0243317
GPRC5A	1.28478	1.03296	1.59799	0.0243668
TCTA	1.45511	1.04968	2.01713	0.0243883
GPR3	1.28658	1.03305	1.60233	0.0244287
RCN1	1.47127	1.05108	2.05945	0.0244293
SIMC1	1.30716	1.0351	1.65074	0.0244681
HIST2H4B	0.0699192	0.00687566	0.711015	0.0245649
ZNF491	0.612576	0.39949	0.939323	0.0246428
MALSU1	1.59504	1.06137	2.39704	0.0246694
MOB2	1.89739	1.08509	3.31777	0.0246798
ETFA	0.622388	0.411501	0.94135	0.0246864
RPS8	0.637231	0.43006	0.944202	0.0246942
ING2	1.56475	1.05868	2.31273	0.024703
GNPAT	0.494092	0.267025	0.914249	0.0247358
ZNF284	0.55442	0.331211	0.928051	0.0248297
SNX4	0.519967	0.293664	0.920664	0.0248626
MIR155HG	1.29273	1.03289	1.61793	0.0249223
SLC22A18	1.3242	1.03589	1.69275	0.0249982
PCDHGB2	1.15321	1.01802	1.30636	0.0250487
WDR43	0.563137	0.34076	0.930636	0.0250622
ZNF131	0.442565	0.216846	0.903236	0.025119
IQSEC1	1.43317	1.04583	1.96398	0.0251741
KCNS1	1.38781	1.04164	1.84901	0.0251771
EMILIN1	1.21237	1.02425	1.43506	0.025194
LINGO2	1.94116	1.08598	3.46979	0.0252015
TMCO4	1.34261	1.03729	1.7378	0.0252133
PDAP1	1.59258	1.0594	2.39411	0.0252618
CDC5L	0.554401	0.330641	0.92959	0.0252973
GUSB	1.42298	1.04442	1.93875	0.0253939
EIF2B5	0.478064	0.250298	0.913094	0.0253951
FAR2P3	2.91032	1.14032	7.4277	0.0254406
MRPS6	1.4301	1.0448	1.95748	0.0255078
SGMS2	1.5863	1.05778	2.37889	0.0256379
ZNF570	0.49632	0.268264	0.918251	0.025638
RPL5P1	0.69759	0.508425	0.957136	0.0256534
KBTBD6	0.677557	0.481277	0.953888	0.0257159
MYLPF	2.72916	1.12929	6.59561	0.0257458
FSD1	0.795563	0.650667	0.972726	0.025778
ZNF23	0.218671	0.0574641	0.832118	0.0257809
MTHFS	1.4629	1.04664	2.04471	0.0259605
ARMC8	0.385692	0.166743	0.89214	0.0259663
RPSAP18	0.606764	0.390871	0.941904	0.0259664
TTC26	1.44242	1.04486	1.99125	0.0259687
RPL7AP11	0.680516	0.484808	0.955229	0.0261009
TMEM130	1.17776	1.01962	1.36042	0.0261414
OLIG1	0.878446	0.783526	0.984865	0.0263265
SPAST	0.570333	0.347492	0.936077	0.0263329
SLC22A5	1.64707	1.06029	2.55857	0.026387
CNTN3	0.716276	0.533327	0.961984	0.0265872
SAPCD1-AS1	2.97486	1.13459	7.80004	0.0266434
MMP2	1.22051	1.02334	1.45567	0.0266472
SVOP	1.32886	1.03333	1.70891	0.0267311
TRIM4	1.5053	1.0481	2.16192	0.0268053
MINDY3	0.645922	0.438653	0.951127	0.0268458
GLCCI1	0.811637	0.67459	0.976526	0.0269877
HOXD10	1.19076	1.01995	1.39017	0.027101
ALKBH5	1.70923	1.06228	2.75019	0.0271787
CEBPD	1.22826	1.02343	1.47408	0.0271876
TREM1	1.1609	1.01694	1.32524	0.0271984
ZNF770	0.698295	0.507736	0.960375	0.0272004
CTSZ	1.23187	1.02375	1.4823	0.027206
PICK1	1.3913	1.03784	1.86513	0.0272187
HS3ST5	1.65265	1.0581	2.58129	0.0272306
PPP1R16A	1.49473	1.04614	2.13569	0.0272645
TPRA1	2.13933	1.08892	4.203	0.0273005
HSPB1P1	1.27552	1.02762	1.58323	0.0273099
MRPL36	1.62232	1.05566	2.49316	0.0273125
RPS18	0.760869	0.596896	0.969887	0.0273233
NFKBIZ	1.2463	1.02493	1.51547	0.027327
TUBA4A	1.21496	1.02201	1.44434	0.0273336
CLSTN2	0.806461	0.666114	0.97638	0.0274538
SPP1	1.11153	1.0118	1.2211	0.0274943
MIR181A2HG	0.760829	0.596677	0.970142	0.0274943
CRELD1	1.59683	1.05309	2.42132	0.0275582
FGFBP3	0.809504	0.670782	0.976913	0.0275593
FAHD2CP	1.3216	1.03112	1.6939	0.0276668
PTEN	0.646626	0.438649	0.953213	0.0276674
HLA-J	1.39085	1.03691	1.86559	0.0276724
THEMIS	3.44507	1.14509	10.3647	0.0277332
MEGF11	0.815142	0.679478	0.977893	0.0277604
RXFP1	2.71351	1.11535	6.60164	0.0277632
DLGAP1	0.788635	0.638301	0.974375	0.0277691
IGHA1	1.10615	1.01103	1.21022	0.0278728
FAM27E3	0.666269	0.463943	0.956832	0.027883
ANXA1	1.16666	1.01682	1.33859	0.0279689
PARVB	1.3167	1.03009	1.68305	0.028045
NUFIP1	0.605793	0.387311	0.947519	0.0280795
SEPSECS	0.440886	0.212249	0.915812	0.0281098
RASA4CP	1.92027	1.07243	3.43839	0.0281465
RPS10	0.724008	0.542505	0.966235	0.028291
FAH	1.44617	1.03999	2.01098	0.0283031
SPRYD3	1.43001	1.03872	1.96871	0.0283163
FAR2P2	1.35457	1.03256	1.777	0.0284264
POGK	0.619425	0.403322	0.951319	0.028674
ABTB1	1.55386	1.04674	2.30667	0.0287738
NPTX1	1.16282	1.01574	1.33118	0.028788
TNFRSF12A	1.21208	1.02011	1.44019	0.0287984
DUSP23	1.23824	1.02233	1.49974	0.0288228
ZNF112	0.614976	0.397547	0.951323	0.0289511
CFAP410	1.59715	1.04923	2.4312	0.0289539
RPL13AP7	0.74236	0.568172	0.96995	0.0289921
ACP2	1.73275	1.05771	2.8386	0.0290549
TNIP1	1.53883	1.04495	2.26614	0.0290638
HEIH	1.86352	1.06513	3.26036	0.0291804
DPP10-AS1	0.750134	0.579287	0.971368	0.0292384
SESTD1	0.59745	0.376008	0.949307	0.0292456
IGFBP4	1.28592	1.0257	1.61215	0.0292646
ZNF581	0.700022	0.507976	0.964675	0.0292741
HSPD1P4	0.468149	0.236415	0.927029	0.0294557
RHOBTB2	1.51555	1.04236	2.20355	0.0294644
RPL32	0.657357	0.450547	0.959095	0.0295061
CGGBP1	0.486203	0.253939	0.930906	0.0295545
AP3S1	1.74855	1.05631	2.89445	0.02978
RPL18	0.719577	0.53476	0.968267	0.0297894
ADSL	0.704757	0.513963	0.966378	0.0298338
THBD	1.22721	1.0202	1.47621	0.029843
AACS	1.97788	1.06889	3.65989	0.0298461
PGA3	5.39622e-09	1.86815e-16	0.155871	0.0298535
EFNB2	1.24172	1.02129	1.50973	0.0299111
TXNDC16	0.629813	0.414872	0.956112	0.0299554
FXYD1	1.21453	1.01904	1.44752	0.0299598
MT1L	1.15623	1.01412	1.31827	0.0300439
CMTR2	0.565983	0.338428	0.946542	0.0300557
HNRNPLL	0.516958	0.284644	0.938876	0.0302253
RPS10-NUDT3	0.493936	0.260922	0.935043	0.0302936
SMIM8	0.588419	0.364109	0.950916	0.030351
GOLGA8A	0.846211	0.727512	0.984278	0.0303518
CHAC1	1.34316	1.02838	1.75428	0.0303583
CA9	1.12152	1.01092	1.24422	0.0303931
ZNF410	0.469653	0.236877	0.931174	0.030452
SCART1	0.298156	0.0996167	0.89239	0.0305018
SBDSP1	1.53099	1.0406	2.25249	0.03062
HSP90B1	1.43985	1.03463	2.00377	0.0306283
ZNF433-AS1	0.467567	0.234673	0.931588	0.0306608
LMTK2	1.53266	1.04052	2.25756	0.0306953
HINFP	0.526587	0.29434	0.942086	0.0306967
RAC1	1.75327	1.05359	2.9176	0.0307051
H6PD	1.31918	1.02608	1.69602	0.0307139
PTK2B	1.29781	1.02448	1.64406	0.0307408
PDPN	1.15885	1.01377	1.3247	0.0307487
NUDT11	0.793834	0.643809	0.97882	0.0307518
IL17RD	0.76412	0.598527	0.975527	0.0308667
MAPK8	0.630282	0.414465	0.958478	0.0309082
SUPV3L1	0.522529	0.289742	0.942343	0.0309786
PNPT1	0.595912	0.372329	0.953756	0.0309842
S100A4	1.17035	1.01445	1.3502	0.0310318
CYP1B1-AS1	2.01324	1.06583	3.8028	0.0310494
CFL1P1	0.347667	0.133022	0.908665	0.0311337
TPTEP2	0.533709	0.301512	0.944721	0.0311508
HMGXB4	0.613411	0.3933	0.956706	0.0311514
POLE3	0.610568	0.389792	0.956391	0.0311854
TRAPPC1	1.90924	1.06008	3.43858	0.0312139
INAVA	0.770085	0.607107	0.976815	0.0312943
MAP4K5	0.690258	0.492553	0.96732	0.0313234
VMP1	1.39513	1.03028	1.88918	0.0313321
DNAJC22	1.36701	1.02839	1.81711	0.0313381
NDUFA6-DT	0.447042	0.214778	0.930477	0.031348
TMTC1	1.43542	1.03285	1.9949	0.0313639
SMG1P5	0.0687852	0.00600232	0.788262	0.0314627
TUBE1	0.646917	0.43493	0.962226	0.0315514
NGFR	1.16504	1.01349	1.33924	0.0316738
SREBF2	0.774672	0.613647	0.97795	0.0317527
RPL7AP66	0.708462	0.517217	0.970422	0.0317937
GANC	0.520192	0.286406	0.944811	0.0318405
RPL13A	0.724069	0.539078	0.972542	0.0319589
BPNT1	0.623058	0.404296	0.960192	0.0320286
ACHE	1.26383	1.02031	1.56549	0.0320294
TPPP3	1.12577	1.01021	1.25454	0.0320456
SPIDR	1.76866	1.04989	2.97952	0.0321187
PKP4-AS1	0.131384	0.0205208	0.84118	0.0321505
ADPRH	1.52849	1.03661	2.25378	0.032238
CEP83	0.565918	0.336033	0.953069	0.0322975
NEUROD6	1.68376	1.04493	2.71315	0.0323127
SLC19A2	0.625532	0.407017	0.961361	0.0323806
DNAH9	1.29909	1.02213	1.65109	0.0324426
INTS7	0.641292	0.426719	0.963762	0.0325526
DOC2A	1.31324	1.02289	1.686	0.0325558
MRPS31P5	0.182873	0.0384998	0.868641	0.0325893
CKAP4	1.41074	1.0289	1.9343	0.0326092
NUDCD3	1.58157	1.03842	2.40881	0.0327116
PLEKHG5	1.41148	1.02869	1.93671	0.0327412
ANXA11	1.44659	1.03041	2.03084	0.0329203
DDX52	0.568054	0.337784	0.955302	0.0329756
CORO1C	0.702417	0.507634	0.971938	0.0330279
MT1G	1.18193	1.01345	1.37842	0.0331508
PLBD2	1.42629	1.02876	1.97743	0.0331644
PGM3	0.661066	0.451412	0.968092	0.0334554
VSTM2L	1.16646	1.01213	1.34432	0.0334582
SORCS2	1.29889	1.02063	1.65303	0.0335075
CAMK4	1.65681	1.04016	2.63905	0.0335258
CCL5	1.205	1.01464	1.43108	0.0335355
SOCS1	1.20667	1.01472	1.43493	0.0335637
KCNK7	0.631356	0.413114	0.964891	0.0335768
HEY1	0.778606	0.618105	0.980784	0.0336111
COL16A1	1.20263	1.0144	1.4258	0.0336246
RCBTB1	0.651929	0.439294	0.967489	0.0336655
FBH1	0.626285	0.406669	0.964504	0.0336694
TSC22D1	0.766038	0.599009	0.979643	0.033682
RPSAP15	0.742708	0.564359	0.977417	0.0337545
NUDT4	0.757152	0.585598	0.978963	0.0338247
TUBB2A	1.34504	1.02263	1.7691	0.0340028
MAFK	1.3393	1.02223	1.7547	0.0340475
GPALPP1	0.638953	0.42225	0.966869	0.0340583
TNFRSF14	1.3132	1.02068	1.68954	0.0340764
PPM1L	0.694644	0.495889	0.973061	0.0341104
NIPAL2	1.34248	1.0222	1.76311	0.0341888
SETD6	0.603092	0.377681	0.963034	0.0342003
CDR1	0.349824	0.132306	0.924956	0.0342418
PRPF38A	0.602125	0.376459	0.963065	0.034258
LGI1	1.25828	1.01704	1.55673	0.0343825
ASNA1	0.644954	0.42957	0.968331	0.0344156
SEPHS2	1.89223	1.04787	3.41699	0.0344277
SPR	1.3499	1.02212	1.78281	0.0345057
ANKRD36BP2	3.31664	1.09129	10.0799	0.0345149
NRP1	1.27813	1.01799	1.60473	0.0345521
DHX36	0.50445	0.267427	0.951549	0.034571
ZNF561	0.646553	0.431457	0.968882	0.0345885
EGFLAM	1.30297	1.01936	1.66548	0.034593
PRPS2	1.31604	1.01996	1.69808	0.0346902
CUX1	1.68878	1.03839	2.74654	0.0347067
MDH2	1.64379	1.03595	2.60827	0.0348661
MT1E	1.17355	1.01142	1.36167	0.0348839
EPM2AIP1	0.632492	0.413267	0.96801	0.0348841
ZNF614	0.695554	0.496368	0.974672	0.0349453
NKG7	1.25722	1.01629	1.55527	0.0349611
RFX3	0.701107	0.504023	0.975255	0.0349652
ACSS2	1.69124	1.03776	2.7562	0.034969
SETD4	0.52411	0.287449	0.955617	0.0350224
LYSMD4	1.79197	1.04181	3.08227	0.0350321
EDNRA	0.784737	0.62638	0.983128	0.0350366
RPL7AP30	0.728749	0.542941	0.978145	0.0351077
TMEM102	1.4986	1.02859	2.18337	0.0351371
DIMT1	0.567063	0.334429	0.961521	0.0352386
VAMP5	1.21677	1.01364	1.46061	0.0352588
PRKAB2	0.637582	0.419288	0.969526	0.0353186
RBMX	0.637219	0.418779	0.969599	0.0353687
PDIA3	1.47423	1.02693	2.11637	0.0353774
MYCL	0.764157	0.594759	0.981803	0.0354147
CXXC4	0.82348	0.687088	0.986945	0.035536
DGUOK-AS1	1.52777	1.02901	2.26829	0.0355716
MUL1	1.77404	1.03924	3.02838	0.0356387
RRAS	1.29468	1.01747	1.64742	0.0356545
EIF3EP1	0.688607	0.486188	0.975302	0.0356603
ANKRD29	1.48185	1.02661	2.13895	0.0357085
HS3ST1	0.802741	0.653903	0.985457	0.0357311
SRSF11	0.654515	0.440624	0.972237	0.0357795
ABHD1	2.15125	1.05207	4.39883	0.0358126
FXYD5	1.31297	1.01815	1.69317	0.0358562
ZNF616	0.578808	0.34728	0.964694	0.0359162
SMIM25	1.23654	1.01404	1.50786	0.0359328
RPL13AP6	0.712247	0.51871	0.977996	0.0359496
DUOX1	0.407369	0.175986	0.942972	0.0359863
RPL37A	0.693333	0.492331	0.976396	0.0360188
CCDC88A	0.671667	0.462985	0.974408	0.036035
CST3	1.18443	1.01104	1.38757	0.0360953
SETP14	0.648852	0.43295	0.972421	0.0361315
PPP4R3B	0.495812	0.257233	0.95567	0.0361361
REPS1	0.655215	0.441199	0.973046	0.0361372
HSPB1P2	1.40469	1.02219	1.93032	0.0361433
PLEKHF1	1.28217	1.01613	1.61787	0.0361891
PIGT	1.54847	1.02829	2.33178	0.0363005
TRNP1	1.21504	1.0125	1.45811	0.0363108
DTNBP1	1.66066	1.03277	2.67026	0.0363457
TXNRD2	0.585873	0.35509	0.96665	0.0363732
DOK2	1.27468	1.0155	1.6	0.0363884
FMOD	1.10694	1.00638	1.21754	0.0365392
FZD6	1.23102	1.01307	1.49587	0.0365676
SECTM1	1.20061	1.01147	1.42512	0.0365853
GMCL1	0.471833	0.233288	0.9543	0.0366063
MRAP2	1.19418	1.01104	1.41049	0.0366826
ZNF382	0.524176	0.285939	0.960906	0.0367138
MARCH7	0.470716	0.231991	0.955097	0.0368678
EPHB6	1.21847	1.0121	1.46691	0.0368866
CPNE6	1.20325	1.01127	1.43168	0.0369525
S100A8	1.11523	1.00662	1.23556	0.0369541
CRACR2B	1.43982	1.0223	2.02786	0.0369614
PCDH17	0.785054	0.625394	0.985474	0.0369699
GPR137C	0.675141	0.466713	0.97665	0.0370341
RAP2A	0.755351	0.580263	0.983271	0.0370373
KRT31	4.49462	1.09425	18.4615	0.0370765
ABCC8	0.765978	0.596164	0.984164	0.0370883
RCOR2	0.862822	0.751048	0.991231	0.0371243
XRCC6	0.642067	0.42329	0.973921	0.0371351
NME1-NME2	0.770125	0.602331	0.984661	0.0372287
TWIST1	1.1768	1.00968	1.3716	0.0372356
ZNF486	0.699556	0.499827	0.979095	0.0372393
STK19B	0.82614	0.690253	0.988778	0.0372469
ABCA6	1.64719	1.02978	2.63478	0.0373055
RPS19P3	0.7268	0.538171	0.981543	0.0373896
ENO1	1.35773	1.01788	1.81104	0.0374761
KIAA1958	0.644053	0.4255	0.974864	0.0374947
HSPB6	1.16399	1.00875	1.34312	0.0375956
SLC7A1	0.757779	0.58335	0.984365	0.0377071
RPSAP12	0.75357	0.576982	0.984204	0.0378163
CCT4	0.534434	0.295827	0.965496	0.0378637
ADRA1B	1.33335	1.01615	1.74956	0.0379372
RPS2P7	0.730756	0.543393	0.982722	0.0379612
RARA-AS1	1.60293	1.02656	2.50293	0.0379643
GSAP	1.33105	1.01599	1.74381	0.0379781
SERPINE1	1.12898	1.00673	1.26607	0.0380158
METRNL	1.27359	1.01346	1.60049	0.0380205
SF3B1	0.578481	0.344852	0.97039	0.0380933
ZNF426	0.60985	0.382126	0.973283	0.0381253
PMF1-BGLAP	0.677545	0.468892	0.979046	0.0381983
MYLK-AS1	0.720951	0.529069	0.982425	0.0382404
CDHR2	1.9754	1.03755	3.76098	0.0382494
SNORA11	0.757271	0.582126	0.985113	0.0382913
CHST6	1.22907	1.01119	1.49391	0.0382918
CUEDC2	0.642064	0.422204	0.976414	0.0383064
ESYT2	1.50902	1.02241	2.22724	0.0383082
ZNF791	0.538781	0.300085	0.967343	0.0383441
DAXX	0.527089	0.287527	0.966249	0.0383588
FAM83H	1.44834	1.02004	2.05647	0.0383676
SOX8	0.884766	0.787956	0.993469	0.0383785
EEF1B2P6	0.719219	0.526461	0.982554	0.0384029
AQP9	1.15576	1.00775	1.3255	0.0384114
KLHDC2	0.628334	0.404711	0.975521	0.0384159
CHI3L1	1.06974	1.00357	1.14026	0.0385134
NEDD4	0.562945	0.32667	0.970112	0.0385235
PRPH	1.28541	1.01333	1.63053	0.0385385
SLC25A21-AS1	0.695302	0.492776	0.981064	0.0385656
CDS1	1.26758	1.01254	1.58686	0.0385724
TNFSF13	1.2822	1.01312	1.62275	0.0385971
MEIS3P1	1.27567	1.01276	1.60683	0.0386764
ARPC1B	1.27933	1.01284	1.61594	0.0387319
SCG2	1.13839	1.00672	1.28728	0.0387501
ZNF480	0.602286	0.372346	0.974224	0.0387914
MAPRE3	1.42807	1.01852	2.00232	0.0387946
ALKBH4	1.67096	1.0266	2.71977	0.0388679
PTER	1.29248	1.01318	1.64878	0.0388892
BEND3P3	0.383495	0.15439	0.95258	0.0389594
CNBP	0.47677	0.235979	0.963259	0.0389908
CALCRL	0.848519	0.725984	0.991735	0.0389936
RHCG	1.52931	1.02156	2.28943	0.0390588
SLC25A43	1.26191	1.0117	1.574	0.0391039
HTATIP2	1.20628	1.00932	1.44166	0.0392083
FNDC9	1.27911	1.01223	1.61635	0.03923
TXLNB	1.27303	1.01196	1.60145	0.0392576
PTPN4	0.501982	0.260651	0.966758	0.0392968
HPS4	0.626841	0.402028	0.97737	0.0393058
ZSCAN5A	0.515814	0.274815	0.968158	0.0393321
PJVK	1.60483	1.02334	2.51675	0.0393548
SYT12	1.37252	1.01555	1.85499	0.039366
MOSPD3	1.58118	1.02236	2.44543	0.0394578
NTAN1	1.55167	1.02122	2.35767	0.0395583
ALKBH2	0.710224	0.512684	0.983877	0.0396178
NBN	0.586075	0.352309	0.974949	0.0396223
SHISA5	1.50813	1.01964	2.23065	0.039652
LRRC27	0.471222	0.230094	0.965041	0.0396612
ANKRD34C-AS1	27.6702	1.16987	654.466	0.0396699
LY6E	1.21429	1.00917	1.4611	0.0397151
RPL37AP8	0.707336	0.508526	0.983872	0.0397309
DEAF1	1.49697	1.01911	2.1989	0.039738
ALDH18A1	0.64789	0.428379	0.979885	0.0397601
MTTP	1.191	1.00822	1.40692	0.0397605
FRA10AC1	0.54794	0.308775	0.972351	0.0398041
PNMA5	1.93227	1.03117	3.62083	0.0398063
VSNL1	1.1287	1.00564	1.26681	0.0398361
PELI3	1.44014	1.01702	2.03929	0.0398749
MIR7-3HG	1.24606	1.01021	1.53698	0.0398918
SORBS2	1.47715	1.0181	2.14319	0.0399364
APPBP2	0.579933	0.344846	0.975283	0.0399435
SDC1	1.15864	1.00677	1.33342	0.0399621
ZNF14	0.638554	0.416189	0.979727	0.0400008
KIAA0040	1.21249	1.00879	1.45733	0.0400534
SCAI	0.489702	0.247657	0.968305	0.0401153
KBTBD7	0.593555	0.360607	0.976984	0.0402141
CEP170	0.645552	0.424785	0.981055	0.0404096
EMILIN2	1.20791	1.00827	1.44707	0.040434
HEPH	1.23416	1.00917	1.50932	0.0404786
LRIG2	0.589313	0.35522	0.977675	0.0406209
ZNF772	0.622519	0.395365	0.980182	0.0407182
TTYH3	1.24247	1.0092	1.52966	0.0407267
TCF3	0.768004	0.596424	0.988945	0.0407428
PPM1D	0.622166	0.394866	0.980306	0.0407851
CCKBR	1.34887	1.0126	1.79681	0.0408017
EEF1A1P12	0.735764	0.54832	0.987286	0.0408303
PLTP	1.20848	1.00789	1.449	0.0408693
RUNX1	1.27301	1.01006	1.60441	0.040881
MYL12A	1.3267	1.01176	1.73967	0.0409038
SLC12A5	1.27977	1.01014	1.62138	0.0410003
HUS1	1.59183	1.01895	2.48681	0.0411071
ZKSCAN8	0.699651	0.496621	0.985686	0.0411111
RPF1	0.606662	0.375463	0.980228	0.0411975
MAGIX	1.88381	1.02559	3.46019	0.0412108
PLOD1	1.33747	1.01166	1.76822	0.0412197
NEK10	2.89603	1.04321	8.03959	0.0412335
ZC3H12A	1.33376	1.01142	1.75882	0.0413105
FBXO46	0.677296	0.465805	0.984812	0.0413407
ZIC4	1.42088	1.01388	1.99125	0.0413484
HOXB3	1.16641	1.00605	1.35233	0.0413652
SLC15A2	0.812607	0.665568	0.99213	0.0415952
RNF135	1.37881	1.01226	1.8781	0.0416253
NPIPB9	0.0971922	0.0103112	0.916125	0.0417005
NUCB2	1.53108	1.01601	2.30726	0.041763
BFSP1	1.65537	1.01889	2.68946	0.0417973
CHST1	1.21808	1.0073	1.47295	0.0418476
PTPN12	1.53338	1.01582	2.31461	0.0418818
LTN1	0.555457	0.315129	0.979067	0.0420409
CD151	1.26083	1.00837	1.57651	0.0420486
CLEC2B	1.19638	1.00646	1.42215	0.0420589
TPP1	1.28628	1.00905	1.63967	0.0420797
CSMD3	0.466963	0.224049	0.973245	0.042119
INCA1	1.53453	1.01529	2.31933	0.0421563
EIF4BP3	0.59005	0.354671	0.981638	0.042222
PLP2	1.18099	1.00584	1.38663	0.0422462
ZNF821	0.640931	0.417238	0.984552	0.0422503
SLC7A4	1.66501	1.01799	2.72328	0.0422562
GLT8D1	2.01169	1.02457	3.94988	0.0423091
PELI1	0.689378	0.481413	0.987183	0.0423179
RPL10	0.60801	0.376074	0.982987	0.0423596
VPS51	0.632915	0.406889	0.984497	0.0424298
PRKD3	0.617675	0.387829	0.983738	0.0424569
PLA2G5	1.11648	1.00373	1.2419	0.0425128
ZNF557	0.616403	0.386161	0.983924	0.0425717
ZNF528-AS1	0.769261	0.596981	0.991259	0.0425772
CPD	1.31948	1.00931	1.72497	0.0425872
TBPL1	0.69616	0.490531	0.987986	0.0425981
MEX3A	0.845525	0.718919	0.994428	0.0426133
CFAP58-DT	1.26267	1.00778	1.58202	0.0426292
BRI3	1.49334	1.01307	2.2013	0.0428099
TAF11	0.615685	0.385048	0.984469	0.042834
DOK6	0.673943	0.459979	0.987434	0.0428824
TMEM52	1.54754	1.01399	2.36182	0.0429304
ARHGAP31	0.72068	0.52468	0.989897	0.0431075
CLIC1	1.28166	1.00771	1.63009	0.043115
S100A11	1.24576	1.00674	1.54152	0.0431992
KYAT1	0.712087	0.512325	0.989738	0.0432418
SEMA6A	0.778763	0.611054	0.992502	0.0433017
TSN	0.448214	0.205786	0.976237	0.0433298
SUGT1	0.576621	0.337825	0.98421	0.0435591
CBX8	0.636366	0.410221	0.987178	0.0436359
RANBP1	0.705845	0.503159	0.990178	0.0436835
ANKRD10-IT1	0.8062	0.65393	0.993926	0.043695
TCF7L1	0.782025	0.615811	0.993102	0.0437226
SNRNP40	0.670603	0.454733	0.988949	0.0437966
SSTR2	0.768965	0.595634	0.992735	0.0438091
EPHX4	1.47526	1.01074	2.15326	0.0438705
THBS1	1.12905	1.00327	1.2706	0.0439878
PHLDA2	1.17046	1.00424	1.36419	0.0439982
SIRT3	1.65752	1.01325	2.71143	0.0441795
ZNF43	0.646265	0.422396	0.988783	0.0442251
INTS6-AS1	0.376478	0.145346	0.97516	0.0442448
SLN	0.914092	0.837488	0.997702	0.0442742
ATXN7L2	0.691464	0.482652	0.990615	0.0442864
VPS8	0.521515	0.276503	0.983635	0.0443326
ZNF136	0.598385	0.362741	0.987108	0.0443494
GUSBP9	0.42065	0.180846	0.978434	0.0443694
SPATA20	1.29679	1.00645	1.67088	0.0444613
AJ011932.1	0.759787	0.581211	0.99323	0.0444671
PGF	0.81901	0.673999	0.995219	0.0446261
ABCC3	1.1226	1.00274	1.25679	0.0446958
MAN1A1	1.22494	1.00466	1.49351	0.0448665
TMEM176A	1.14434	1.00305	1.30552	0.0449345
ZDHHC22	0.871244	0.761431	0.996894	0.0449402
ZNF33B	0.579988	0.340459	0.988036	0.0450436
ANGPTL4	1.12581	1.00255	1.26422	0.0451677
TRIP6	1.25523	1.00484	1.56801	0.045228
ARFRP1	1.58162	1.00962	2.4777	0.0453096
TOB2	0.763249	0.585733	0.994564	0.0454659
ZNF204P	1.2974	1.00511	1.67469	0.045596
RNF139	0.569976	0.328343	0.989429	0.045746
IL13RA1	1.26305	1.00441	1.58828	0.0457552
CPB1	0.116288	0.0140828	0.960233	0.0457559
PRPF39	0.65256	0.429214	0.992126	0.0458308
FLII	1.51645	1.00759	2.2823	0.0459115
REEP3	0.695562	0.486997	0.993448	0.0459222
FN1	1.20551	1.00337	1.44839	0.0459514
LIF	1.14037	1.00233	1.29743	0.0460082
WDR33	0.380307	0.14712	0.983101	0.0460279
PDZK1IP1	1.18199	1.00295	1.39298	0.0460286
FAM220A	1.79113	1.01023	3.17565	0.0460648
MIER3	0.554898	0.311061	0.989876	0.0461059
NCKAP1	0.574769	0.333515	0.99054	0.0461312
ARF5	1.52807	1.00725	2.31817	0.0461569
ZKSCAN7	0.61577	0.382292	0.991839	0.0461895
RSPRY1	0.652494	0.428699	0.993117	0.0463502
ST3GAL6-AS1	0.734495	0.542168	0.995049	0.0463705
BDH1	1.36888	1.00497	1.86457	0.0464388
ADRM1	1.81878	1.00934	3.27733	0.0464893
SLC9A3R2	1.46589	1.00592	2.13619	0.0465132
SCHIP1	0.733737	0.540947	0.995236	0.0465174
SAA1	1.06502	1.00097	1.13318	0.046537
ZNF488	0.890018	0.79352	0.998251	0.0466057
ZCCHC12	1.17957	1.00244	1.388	0.0466634
ITPR1	1.48	1.0058	2.17777	0.046665
TTC28-AS1	0.648754	0.423523	0.993765	0.046733
ATP5MC3	0.733303	0.540028	0.99575	0.0468949
IGSF11	0.792597	0.63017	0.99689	0.0469687
ZNF395	1.29641	1.0034	1.67499	0.0470383
PQLC3	1.29838	1.00335	1.68016	0.0471019
CSTF2T	0.687948	0.475518	0.995276	0.0471341
ZNF569	0.611159	0.375804	0.993911	0.0471913
FAM114A1	1.30703	1.00326	1.70278	0.0472447
RNF2	0.621267	0.388184	0.994305	0.047282
LRP1B	0.724388	0.526761	0.996158	0.0472951
SNCB	1.1265	1.00132	1.26732	0.047488
NOB1	0.572208	0.329449	0.993845	0.0474923
SEC31B	0.763789	0.58505	0.997135	0.0475847
S100A13	1.18321	1.00177	1.39752	0.0476218
RYR3	1.22671	1.00211	1.50164	0.0476612
LPCAT1	1.39018	1.00335	1.92613	0.0476929
MAPK1	0.687574	0.47449	0.996349	0.047783
TRIM62	0.725994	0.528667	0.996973	0.0478503
TMEM41B	1.6887	1.00481	2.83804	0.0479184
LRRC6	1.32483	1.00245	1.75089	0.0480258
ZMYM1	0.597054	0.358051	0.995595	0.0480546
RBM4	0.609466	0.372997	0.99585	0.0480912
ARSJ	1.18173	1.0014	1.39453	0.0480919
LBR	0.689543	0.476829	0.997148	0.0482523
LCAT	0.773359	0.599248	0.998056	0.0482777
ZSWIM3	0.57526	0.332302	0.995855	0.048291
SSTR3	2.73535	1.00758	7.42581	0.0482919
RPS11P5	0.76985	0.593826	0.99805	0.0483024
MYNN	0.625346	0.392422	0.996522	0.0483115
DCP1A	0.573131	0.329777	0.996064	0.0483876
ABCA5	1.34727	1.0021	1.81132	0.0483956
BBS5	1.50626	1.00288	2.26229	0.048403
CRKL	0.686949	0.473041	0.997585	0.0485335
L1CAM	1.14373	1.00085	1.30702	0.0485616
TIMM23B	0.605534	0.367809	0.996907	0.0485935
PHRF1	1.38386	1.00185	1.91153	0.0487051
EPRS	0.64574	0.417932	0.997721	0.0488106
IGHG2	1.0984	1.00048	1.2059	0.048829
FCHSD2	0.676586	0.458678	0.998017	0.0488413
PTPN7	1.40094	1.0017	1.9593	0.0488501
NUP133	0.578306	0.335311	0.997395	0.0489135
EPN3	5.13597	1.00775	26.1752	0.0489236
CYP4F35P	4.60332	1.00683	21.0469	0.0489835
LMO7	1.72047	1.00239	2.95295	0.0489952
ARMCX1	0.619665	0.384772	0.997953	0.0490231
PWAR5	0.452812	0.205688	0.996842	0.0490887
EXOC3	1.99244	1.00235	3.96051	0.0492233
ZNF419	0.665628	0.443653	0.998666	0.0492507
LEFTY1	0.467246	0.218842	0.997609	0.0492815
ZNF91	0.610756	0.373563	0.998554	0.0493296
USP39	0.43004	0.185385	0.99757	0.0493412
HRAS	1.4922	1.00105	2.22431	0.0493992
CETP	0.732639	0.537184	0.999211	0.04942
IFI30	1.42708	1.00083	2.03486	0.0494649
RPSAP19	0.775784	0.602149	0.999489	0.0495393
SLC7A6OS	0.478508	0.22929	0.998604	0.0495667
MED12L	0.572206	0.327735	0.999039	0.0496059
SERPING1	1.16743	1.00026	1.36254	0.0496099
TMEM39A	0.649151	0.421623	0.999463	0.0497156
CD163	1.10867	1.00011	1.22902	0.0497542
SMIM10L2A	1.31264	1.00028	1.72255	0.049766
ZNF774	0.488548	0.238758	0.999667	0.0498937
GAS6	1.27559	1.0001	1.62697	0.0499032
CAMKK1	1.27093	1.00008	1.61515	0.0499264
VWC2L	1.43347	1.00011	2.05463	0.049933
IER3	1.17429	1	1.37894	0.049995

## Sheet: CGGA-DIFF
id	HR	HR.95L	HR.95H	pvalue
RAB36	2.16897	1.45279	3.23819	0.000152764
MXRA5	1.45933	1.19487	1.78234	0.000211244
ELF4	2.0444	1.38747	3.01236	0.000299385
LRP4	0.569829	0.420036	0.773041	0.000301256
AC147651.4	2.07552	1.39041	3.0982	0.000353562
IL17D	0.602401	0.449631	0.807075	0.000683247
PHYHIPL	0.714064	0.584068	0.872995	0.00102091
CPB2-AS1	0.439666	0.269065	0.718436	0.00103882
NDRG2	0.739041	0.616555	0.885861	0.00107228
WASF3	0.636158	0.484519	0.835257	0.00113102
RCN1	1.85861	1.2776	2.70384	0.00119151
SCAPER	0.457005	0.284295	0.734638	0.00122391
AGPAT2	1.78401	1.25406	2.5379	0.0012872
BMP1	1.85435	1.27275	2.70173	0.00130005
SYP	0.704137	0.566446	0.875299	0.00157944
CD58	1.92032	1.27875	2.88377	0.00165984
FMOD	1.33249	1.11414	1.59363	0.00166846
SLC30A7	2.39279	1.38726	4.12717	0.00170771
RAB42	1.7092	1.22269	2.3893	0.00171063
APBA2	0.615598	0.454227	0.834299	0.00176015
TBX15	1.71443	1.22125	2.40677	0.00184034
FILIP1L	1.52627	1.16716	1.99587	0.00200587
FNDC3B	1.75677	1.22851	2.51219	0.00201723
LINC00925	0.672853	0.522281	0.866833	0.00217191
MAPK8IP1	0.609865	0.44452	0.836712	0.00217776
TNR	0.743241	0.61435	0.899175	0.00226071
DACT3	0.538552	0.361905	0.801422	0.00227731
CASP8	2.14913	1.31113	3.52274	0.00241047
ARNT2	0.577439	0.404914	0.823474	0.00242546
SLC26A2	1.70542	1.20735	2.40897	0.00245174
MTFP1	1.84475	1.24119	2.7418	0.00245642
FAM129A	1.53624	1.1625	2.03015	0.00253936
SEPT8	0.618558	0.452764	0.845062	0.00254921
CTSB	1.48161	1.14688	1.91403	0.0026226
SERP2	0.561817	0.385629	0.818502	0.00267224
C1QTNF6	1.62819	1.18441	2.23826	0.00267938
DNAH9	1.47374	1.14345	1.89943	0.00274092
SHC1	1.57246	1.16933	2.11458	0.00274415
CYP46A1	0.623307	0.455975	0.852045	0.00303792
P4HB	1.65326	1.18535	2.30588	0.00306017
STRA6	1.43052	1.12869	1.81305	0.0030642
TM7SF2	0.526782	0.344267	0.806059	0.0031432
TAGLN2	1.73753	1.20397	2.50756	0.00316026
CLEC2B	1.51823	1.15005	2.00429	0.0032139
SMTN	1.52878	1.15076	2.03097	0.00340118
MRC2	1.55862	1.15765	2.09847	0.00344753
MOAP1	0.531599	0.348044	0.811959	0.0034571
KCNJ10	0.738379	0.602339	0.905145	0.00350961
OTUD7A	0.564551	0.384422	0.829083	0.0035464
CCDC85A	0.521281	0.336164	0.808337	0.0036074
ITPK1	0.608814	0.435657	0.850794	0.00365716
PLOD3	1.94103	1.23791	3.04351	0.00385293
GNAO1	0.677291	0.519822	0.882461	0.0039002
CHEK2	1.80408	1.20804	2.69418	0.003931
RUNDC3A	0.74513	0.610013	0.910175	0.00395231
HSPB1	1.54051	1.14715	2.06874	0.00407152
DCBLD2	1.38597	1.10896	1.73217	0.00411669
ALDH6A1	0.57274	0.390986	0.838984	0.0042189
RP11-38L15.3	0.59833	0.420728	0.850902	0.00425539
PCOLCE	1.36927	1.10369	1.69876	0.00428003
LHFPL4	0.690745	0.535732	0.89061	0.00432513
BAI3	0.668401	0.506701	0.881704	0.00435977
SLC25A23	0.573268	0.390914	0.840687	0.00439499
KDELR2	1.95192	1.22996	3.09765	0.00453434
SCN2B	0.600336	0.421855	0.85433	0.00458925
BTBD19	1.65101	1.16663	2.33651	0.0046576
CDH20	0.670681	0.508561	0.884483	0.00466306
ITGA5	1.44885	1.12057	1.87332	0.00467919
SLC22A17	0.668557	0.505753	0.883768	0.00468766
COTL1	1.74992	1.18624	2.58143	0.00478758
SLC1A5	1.54806	1.14224	2.09806	0.00484149
CTHRC1	1.33708	1.09196	1.63721	0.00493238
WDFY3-AS2	0.480637	0.288035	0.802027	0.00504053
RBPMS	1.50629	1.13121	2.00575	0.00505114
PAQR6	0.738281	0.597034	0.912943	0.00510014
SHF	0.582939	0.39924	0.851162	0.00519948
MYO1C	1.94246	1.21689	3.10065	0.00539129
APOBR	1.74932	1.17937	2.59472	0.00543366
RAPGEF4	0.664609	0.49803	0.886904	0.00551655
PFN1	2.00802	1.22655	3.2874	0.00557333
CKAP4	1.7013	1.1671	2.48003	0.00571775
APBB1	0.538759	0.347446	0.835415	0.00571954
ARHGEF26-AS1	0.618387	0.439481	0.870123	0.00580899
GRIN2C	0.60991	0.429016	0.867075	0.00587725
P4HA2	1.45225	1.11359	1.89392	0.00588547
HK3	1.35202	1.09072	1.67592	0.00591477
NALCN	0.668782	0.502073	0.890845	0.00595774
SP140L	1.71761	1.16798	2.52587	0.00597571
GALM	1.8733	1.19701	2.9317	0.00601642
MAPT	0.738189	0.594307	0.916905	0.00606539
LBX2-AS1	1.82445	1.18736	2.80337	0.00607791
LEF1	1.46358	1.11482	1.92146	0.0060949
CFH	1.31995	1.08231	1.60976	0.00612642
CD164	2.18244	1.24887	3.8139	0.00613875
TMEM246	0.711815	0.558108	0.907855	0.00616593
MFSD4	0.569854	0.380753	0.852873	0.00626631
ABCC3	1.24067	1.06256	1.44863	0.00638365
RALGPS1	0.564106	0.37354	0.85189	0.00648617
RPS6KL1	0.670463	0.502517	0.894539	0.0065775
LINC00844	0.819509	0.709857	0.9461	0.0066081
FBLIM1	1.33434	1.08358	1.64312	0.00661256
MFAP2	1.28994	1.07341	1.55015	0.00661593
MAP3K6	1.59015	1.13775	2.22244	0.00661748
LUM	1.16975	1.04441	1.31013	0.00669852
HAPLN3	1.64894	1.14843	2.3676	0.00673255
PTPN7	1.59316	1.13747	2.2314	0.00674309
CNIH4	1.86979	1.18855	2.94148	0.00678604
BRSK2	0.757624	0.619384	0.926718	0.00692619
B3GAT1	0.728763	0.579076	0.917143	0.00699072
CLEC5A	1.31702	1.07803	1.60899	0.00702917
TNC	1.32084	1.07876	1.61724	0.00706264
ADAMTSL4	1.46618	1.10976	1.93707	0.00708442
HLF	0.699212	0.538723	0.907512	0.00715729
CLDN7	1.59909	1.13565	2.25166	0.00717863
SFTPC	0.637952	0.459348	0.886001	0.00731346
MAPK8IP2	0.714872	0.559067	0.914099	0.00744969
TMEM59L	0.669125	0.498329	0.898459	0.0075388
DLGAP1	0.714546	0.558415	0.914331	0.00754096
HIP1R	0.684646	0.518423	0.904164	0.0075861
RDH5	1.43863	1.10139	1.87914	0.00761707
WDR1	1.93952	1.19168	3.15668	0.00768499
KIRREL	1.50593	1.11427	2.03527	0.00772237
FAM114A1	1.62515	1.13601	2.3249	0.00786076
S100A11	1.38479	1.08898	1.76094	0.00792507
CD163	1.20824	1.05059	1.38956	0.00800805
TP73-AS1	0.553321	0.356798	0.858089	0.00820239
FAM69C	0.739431	0.590715	0.925587	0.00841578
S100A4	1.35576	1.08046	1.70122	0.00858478
PPIC	1.46277	1.10067	1.944	0.00876845
FZD6	1.4911	1.10536	2.01146	0.00890178
PNMAL2	0.512202	0.310171	0.845827	0.00894286
COL3A1	1.15918	1.03754	1.2951	0.00901817
RASGRF2	0.644228	0.462986	0.89642	0.00908855
CLCF1	1.2948	1.06626	1.57234	0.00912259
CTD-2589H19.4	0.613392	0.424565	0.886199	0.00922712
FAM13C	0.649264	0.468806	0.899185	0.00933482
DOK3	1.41414	1.08898	1.83638	0.00933887
LEPRE1	1.5417	1.11232	2.13685	0.00934809
ATL1	0.659244	0.481416	0.90276	0.0093833
DDOST	1.92229	1.17375	3.14821	0.00941888
CD276	1.45089	1.09529	1.92195	0.00947389
CCDC85C	0.556	0.356812	0.866385	0.00949431
TMOD2	0.644289	0.462086	0.898337	0.00953851
SH3PXD2B	1.5819	1.11834	2.2376	0.00953892
PLOD1	1.60919	1.12274	2.30642	0.00958892
TIMP1	1.2013	1.04548	1.38033	0.00966701
CASKIN1	0.703931	0.539523	0.918439	0.00968518
SERPINH1	1.38412	1.08195	1.7707	0.00969005
TMEM106C	1.5987	1.12021	2.28157	0.00972316
IKBIP	1.61346	1.12269	2.31877	0.00972693
FAM20C	1.35043	1.0752	1.69613	0.0097815
FHOD1	1.64192	1.12677	2.39258	0.00984312
TES	1.47419	1.09789	1.97947	0.00984982
SP100	1.6847	1.13356	2.5038	0.00987773
TRPV2	1.63915	1.1247	2.38891	0.0101262
BCL2L2	0.578487	0.381113	0.878078	0.010152
C6orf141	1.25275	1.05497	1.48761	0.0101609
RP3-525N10.2	0.727305	0.570472	0.927253	0.0101859
KIF5C	0.709325	0.545825	0.9218	0.0101973
GRN	1.52579	1.10525	2.10634	0.0102214
TNFRSF12A	1.32153	1.06808	1.63513	0.0102822
FLRT1	0.635479	0.449295	0.898817	0.0103764
LRRC16B	0.617993	0.427578	0.893206	0.0104396
CCBL1	0.490956	0.284741	0.846515	0.0104838
TSPAN7	0.751244	0.603451	0.935234	0.0104964
RBMS1	1.6844	1.12971	2.51145	0.0105166
COL6A3	1.17056	1.03749	1.32069	0.0105333
SLC25A43	1.74353	1.13855	2.66997	0.010566
RP11-1055B8.3	0.674078	0.498159	0.91212	0.0105854
FAM20A	1.26115	1.0554	1.50702	0.0106705
ALDOC	0.774064	0.635854	0.942316	0.0107097
FLNA	1.40477	1.08163	1.82445	0.0108248
EMP1	1.29124	1.0605	1.57219	0.0109345
UNC80	0.551358	0.348526	0.872233	0.0109562
TEAD4	1.5056	1.09846	2.06363	0.0109664
DNAJC22	1.76807	1.13909	2.74435	0.0110685
HDAC7	2.00407	1.17186	3.42728	0.0111089
RIPPLY2	0.724697	0.565201	0.929203	0.011119
AC013402.2	0.691501	0.520122	0.91935	0.0111282
OCIAD2	1.22319	1.04699	1.42905	0.0111302
SEC61A2	0.594935	0.397958	0.88941	0.011367
ZDHHC22	0.785734	0.651877	0.947076	0.0113863
CDR1	0.805176	0.680759	0.952332	0.0113973
OSTC	1.5758	1.10784	2.24143	0.011419
RP11-626G11.3	1.44634	1.08657	1.92523	0.011442
NNMT	1.16511	1.03497	1.31162	0.0114493
RP11-1134I14.8	0.46232	0.254219	0.840773	0.0114604
PHLPP1	0.621865	0.430253	0.898811	0.011484
CAPZA1	2.02233	1.17126	3.49183	0.0114965
KCNN1	0.649151	0.464092	0.908003	0.0116155
GDAP1	0.626109	0.435048	0.901077	0.0117109
SLC17A9	1.5161	1.09647	2.09632	0.011836
YBX3	1.46492	1.08755	1.97322	0.0119971
CRY2	0.506091	0.296952	0.862522	0.0122916
FN1	1.23272	1.04647	1.45212	0.0123001
PALM	0.731254	0.572324	0.934318	0.0123028
MTSS1L	0.700871	0.530444	0.926054	0.0124055
MMP9	1.17304	1.03473	1.32984	0.0126577
LOXL2	1.30435	1.05817	1.60779	0.0127811
SERINC2	1.38597	1.07171	1.79238	0.0128511
ATP1A3	0.835424	0.725029	0.962627	0.0128931
TRIM56	1.72278	1.12187	2.64556	0.0129393
PDIA4	1.59787	1.10399	2.31269	0.0129765
CALU	1.51281	1.09104	2.09762	0.0130465
LZTS3	0.6297	0.436826	0.907733	0.0131834
CMTM6	2.01364	1.15708	3.5043	0.0132827
LRRC20	0.57688	0.373199	0.891725	0.0132981
EMILIN2	1.45433	1.08083	1.95689	0.0133896
GRIA4	0.753736	0.602415	0.943067	0.0134119
OLFML1	1.53264	1.09251	2.1501	0.013428
FOXO4	0.589976	0.388157	0.896729	0.0135022
STAB1	1.27273	1.05098	1.54126	0.0135464
NCAM1	0.706861	0.536611	0.931127	0.0136052
PLP2	1.33543	1.06127	1.6804	0.0136173
COLGALT1	1.77592	1.12474	2.8041	0.013725
C1RL	1.41057	1.07257	1.8551	0.013847
NIPA1	0.589758	0.387163	0.898365	0.0139289
CAB39L	0.640038	0.447987	0.91442	0.0142277
COL1A1	1.1389	1.02631	1.26384	0.0143273
APC2	0.719651	0.552975	0.936566	0.0143846
CD44	1.28487	1.05103	1.57073	0.014463
MATK	0.682311	0.502198	0.927022	0.0145034
TMEM136	0.56707	0.359531	0.894411	0.0146901
LEPREL4	1.68355	1.10768	2.5588	0.0147377
SEC24D	1.48386	1.08041	2.03797	0.0147819
SSR3	1.96147	1.14055	3.37325	0.0148764
RAB27A	1.51869	1.08484	2.12604	0.0149159
CISH	1.5482	1.08868	2.20169	0.014979
ENHO	0.774357	0.63018	0.95152	0.014986
NID1	1.30409	1.05277	1.61541	0.0150672
PXDN	1.4059	1.06805	1.85063	0.0151232
SLC16A4	1.39081	1.06548	1.81549	0.0152462
SLC39A8	1.36165	1.06104	1.74742	0.0152867
IGFBP4	1.30829	1.0529	1.62563	0.0153003
MYD88	1.65262	1.1008	2.48106	0.0153841
DNAJB1	1.43934	1.07175	1.93301	0.015499
NRXN1	0.77984	0.637615	0.95379	0.0154994
ATP2B2	0.722962	0.555942	0.940158	0.015505
SEC61A1	1.62443	1.09616	2.40727	0.0156287
COL4A2	1.25538	1.04398	1.50959	0.0156323
LCP2	1.42083	1.06846	1.8894	0.0157219
COL6A1	1.26692	1.04559	1.53509	0.0157321
TCEAL2	0.837739	0.725554	0.96727	0.015795
LAMB1	1.28664	1.04834	1.57912	0.0158811
SALL2	0.621594	0.422296	0.914947	0.0159247
TMEM8A	1.97485	1.13537	3.43501	0.015974
ANPEP	1.25861	1.04373	1.51772	0.0160358
MSN	1.92389	1.12943	3.27719	0.0160481
TXNDC12	2.2223	1.16	4.25745	0.0160665
ARHGAP18	1.57105	1.08725	2.27012	0.016155
TMSB10	1.42274	1.06747	1.89624	0.0161551
COL1A2	1.17084	1.02957	1.33149	0.016209
RNF219-AS1	0.656831	0.466246	0.925319	0.0162233
ARSD	1.95056	1.13069	3.36493	0.0163303
ASIC1	0.717707	0.547103	0.941509	0.0166118
UPP1	1.3159	1.05095	1.64765	0.0167016
NMI	1.66683	1.09679	2.53312	0.0167282
RP11-701H24.3	0.59701	0.390871	0.911862	0.0169901
IFI30	1.25463	1.04132	1.51164	0.0170443
HTRA3	1.31945	1.05035	1.65751	0.0172174
CABP4	1.72733	1.1015	2.70873	0.0172611
SYT4	0.745591	0.58553	0.949408	0.0172642
ECE1	1.60092	1.08664	2.35858	0.0173007
GPR65	1.44409	1.0669	1.95463	0.0173487
RAP2B	1.63631	1.09044	2.45544	0.0174038
FGR	1.44512	1.06674	1.95773	0.0174513
TUBA1C	1.31241	1.04863	1.64255	0.0175601
COL4A1	1.22568	1.03612	1.44992	0.0176039
MYO1G	1.35622	1.05446	1.74433	0.0176463
HPD	1.38815	1.05863	1.82023	0.0176887
PDZD4	0.750251	0.591684	0.951313	0.0176931
ADAM12	1.35404	1.05388	1.7397	0.0177703
SH2D4A	1.63688	1.08889	2.46064	0.0178162
AGTRAP	1.58471	1.08216	2.32065	0.017998
TLR2	1.35825	1.05377	1.75071	0.0180609
SCAMP5	0.620995	0.418337	0.921829	0.0180883
MYO1B	1.35577	1.05287	1.74582	0.0183077
AK5	0.804181	0.670825	0.964048	0.0184853
SMC4	1.53416	1.07432	2.19081	0.0185562
FSD1	0.665694	0.474369	0.934186	0.0185851
IGIP	0.629595	0.428223	0.925662	0.0186344
TGFBI	1.21313	1.03263	1.42518	0.0187419
NAP1L2	0.753818	0.595326	0.954506	0.0189462
TCTN1	1.62403	1.08316	2.43497	0.0189482
CFI	1.25496	1.03808	1.51714	0.0189721
FAM86DP	1.47874	1.06646	2.0504	0.0189846
RNASE2	1.26966	1.03999	1.55004	0.0190194
KDELR3	1.36018	1.05178	1.759	0.0190397
MYO1F	1.4228	1.05921	1.91119	0.0191795
CRTAC1	0.734397	0.567043	0.951142	0.0193045
HEXB	1.49195	1.06697	2.08622	0.0193402
FKBP1A	1.74999	1.09454	2.79795	0.0194256
GPM6A	0.753029	0.593541	0.955374	0.0194954
CALD1	1.44031	1.06018	1.95673	0.0196091
EIF4EBP1	1.33438	1.04725	1.70025	0.0196277
MAP2K3	1.64355	1.08258	2.49521	0.0196768
CASP4	1.34344	1.04795	1.72224	0.0198294
LRRN4CL	1.32183	1.0451	1.67183	0.019911
MGAT4B	1.79602	1.09687	2.9408	0.0199396
STX1B	0.744844	0.581164	0.954624	0.0199781
KCNJ9	0.771628	0.620211	0.960012	0.0200119
HM13	1.82596	1.09908	3.03356	0.0200863
PLAT	1.42088	1.05631	1.91127	0.0202269
MUC1	1.39111	1.05276	1.83821	0.0202583
AMER2	0.773313	0.622356	0.960886	0.0203377
CHGB	0.810108	0.678017	0.967933	0.0204031
H6PD	1.7233	1.08786	2.72991	0.0204076
TXLNA	1.99731	1.11294	3.58442	0.0204173
ARAP3	1.46683	1.061	2.0279	0.0204348
SIGLEC9	1.42349	1.05599	1.91889	0.0204757
SLC11A1	1.26664	1.03712	1.54695	0.0204879
PMM2	1.68013	1.08315	2.60612	0.0205273
PNMA1	0.629662	0.425703	0.93134	0.0205516
AP003039.3	0.672727	0.480978	0.940921	0.0205748
RUNX1	1.31897	1.04343	1.66727	0.0205826
ZYX	1.50836	1.06505	2.1362	0.0206194
LIMS1	1.45639	1.05923	2.00248	0.0206611
STT3A	1.79732	1.09384	2.95322	0.0206689
CTD-2521M24.9	1.48912	1.06267	2.08669	0.0207174
PPP1R18	1.40691	1.05344	1.87899	0.0207417
DTX2	1.71464	1.08555	2.70831	0.0207829
GRIA2	0.788578	0.644676	0.964601	0.0208571
ATP9A	0.686178	0.498349	0.9448	0.0210031
IQGAP1	1.66764	1.08004	2.57492	0.0210342
SLC25A19	1.64214	1.07717	2.50343	0.0211383
KCNIP2	0.771507	0.618785	0.961922	0.0211719
RBM47	1.38074	1.04914	1.81716	0.0213186
TRIM38	1.50206	1.06227	2.12393	0.0213508
TMEM71	1.4097	1.05209	1.88887	0.0214436
CTD-2396E7.9	0.786586	0.641073	0.965127	0.0214443
PHLDA2	1.3381	1.04394	1.71515	0.0214763
TYMP	1.25942	1.03457	1.53315	0.0215223
ANXA2	1.28212	1.03707	1.58509	0.0216621
CADM2	0.798487	0.658898	0.967647	0.0217088
AC018647.3	0.753604	0.591825	0.959607	0.0217688
APOBEC3C	1.32957	1.04231	1.69601	0.0218143
GPX7	1.66943	1.07738	2.58685	0.0218189
C12orf39	0.810931	0.677917	0.970043	0.0218656
SLC16A3	1.28874	1.03747	1.60085	0.0218815
GK	1.546	1.06488	2.2445	0.021997
PVT1	1.40261	1.04996	1.8737	0.0220257
SEPN1	1.48482	1.05855	2.08276	0.0220496
RTN3	0.618089	0.409252	0.933493	0.0221887
HIST1H2BK	1.39505	1.0482	1.85667	0.0224454
UNC79	0.612692	0.402139	0.933487	0.0225873
SCG3	0.79449	0.65193	0.968224	0.0226078
LILRA6	1.37554	1.04575	1.80934	0.0226188
DAP	2.01254	1.10305	3.67195	0.0226291
CD93	1.304	1.03791	1.63831	0.0226389
SLAMF8	1.28267	1.03541	1.58898	0.0227005
RTN1	0.830605	0.708031	0.974399	0.0227073
PLOD2	1.33507	1.04116	1.71193	0.0227296
PTPN12	1.77812	1.08293	2.91957	0.0229135
FAM19A5	0.794376	0.651451	0.968658	0.0229288
CALN1	0.679348	0.486654	0.948341	0.0231103
CSAG1	1.46322	1.05357	2.03215	0.0231267
LOXL1	1.24329	1.03028	1.50033	0.0231417
IL10RB	1.78476	1.0825	2.9426	0.0231648
MMP14	1.30748	1.03668	1.64902	0.0235628
PDE2A	0.718306	0.53939	0.956567	0.0235872
HSPA12A	0.705021	0.520887	0.954246	0.0236225
LIPE	0.716732	0.537097	0.956447	0.0236688
DDX60L	1.58448	1.06321	2.36133	0.0237544
LRRTM3	0.730913	0.556945	0.959222	0.0238118
C1orf85	1.54043	1.0585	2.24177	0.0240104
GPR123	0.777548	0.624822	0.967604	0.0241252
ITGB1	1.53576	1.05725	2.23085	0.0243087
LINC00152	1.29917	1.03444	1.63165	0.0243695
TNFRSF1A	1.3701	1.04151	1.80236	0.0244072
ALPK1	1.50718	1.05418	2.15483	0.0244951
VDR	1.43686	1.04772	1.97053	0.0244977
TBC1D1	1.77663	1.07616	2.93305	0.0246457
LAIR1	1.25734	1.02947	1.53564	0.0247878
CEP55	1.43968	1.04695	1.97972	0.0249434
TCIRG1	1.39739	1.04273	1.87268	0.0250849
ENG	1.41037	1.04379	1.9057	0.025153
CD151	1.48536	1.05055	2.10013	0.0251547
C1R	1.23781	1.0269	1.49205	0.0251893
SMAGP	1.65525	1.06417	2.57464	0.0253584
ARPC1B	1.35581	1.03814	1.77068	0.025434
PTBP1	1.64989	1.06348	2.55963	0.0254391
IDI1	0.675693	0.478837	0.953477	0.0256748
IFI16	1.41509	1.04297	1.91996	0.0257324
LHFPL2	1.58443	1.0564	2.37641	0.0260659
SNAI1	1.41479	1.0421	1.92078	0.0261281
HSPA6	1.19771	1.0216	1.40418	0.026198
FES	1.42402	1.04264	1.94489	0.0262484
FRA10AC1	0.614695	0.400085	0.944423	0.0263554
FBXO2	0.806739	0.667429	0.975127	0.0263925
SHCBP1	1.52849	1.05092	2.2231	0.0264317
COL6A2	1.17154	1.0185	1.34756	0.0266466
LOXL3	1.65081	1.05944	2.57227	0.0267515
C1S	1.23283	1.02415	1.48403	0.0269526
ADARB2	0.750672	0.582211	0.967876	0.0269821
FERMT3	1.35449	1.03492	1.77274	0.0271072
KIF5A	0.777459	0.62185	0.972006	0.0271648
MMD2	0.786437	0.635234	0.97363	0.0274347
TK1	1.37332	1.03589	1.82067	0.0274522
RP13-514E23.1	0.602535	0.384062	0.945285	0.0274642
IQCG	1.33211	1.03209	1.71934	0.0276265
PPIB	1.55108	1.04923	2.29296	0.0277404
LYZ	1.21463	1.02142	1.44438	0.0278234
IL4R	1.37697	1.03527	1.83146	0.0279386
CHPF2	1.49029	1.04411	2.12714	0.0279667
FAM86C1	2.26339	1.09153	4.69338	0.02814
CD63	1.47071	1.04215	2.07549	0.0281707
PCSK2	0.781754	0.627423	0.974046	0.028212
ATP6V0E1	1.66195	1.05566	2.61643	0.0282417
MGAT3	0.731817	0.553686	0.967257	0.0282435
CD248	1.2405	1.02301	1.50422	0.0284306
SH3BGRL3	1.46142	1.04081	2.05199	0.0284548
VAMP1	0.693854	0.500127	0.962621	0.028668
SHISA5	1.69826	1.05671	2.7293	0.0286802
TMEM170B	0.639108	0.427828	0.954728	0.0288006
FSTL1	1.31321	1.02806	1.67744	0.0291427
MYH9	1.5198	1.04339	2.21373	0.0291613
HRH1	1.36377	1.03198	1.80225	0.0291627
TOM1L2	0.610846	0.392253	0.951257	0.0291773
LAMC1	1.34722	1.03066	1.761	0.0291857
RP11-690D19.3	0.558534	0.330783	0.943098	0.0293199
NDUFA6-AS1	0.570152	0.343798	0.945534	0.0294832
UNC13A	0.762495	0.597326	0.973336	0.0294855
SOCS3	1.15965	1.01482	1.32514	0.0295455
ABHD6	0.573849	0.347976	0.946339	0.0295503
PRR18	0.751658	0.58107	0.972326	0.0297313
MSR1	1.28573	1.02496	1.61284	0.0297712
HSPG2	1.25511	1.02248	1.54066	0.0298137
SDC1	1.25228	1.02219	1.53418	0.0298711
IL4I1	1.27008	1.02353	1.57603	0.0299183
NOX4	1.32847	1.02786	1.717	0.0300165
CYFIP2	0.659527	0.452824	0.960585	0.0300395
GLA	1.86753	1.062	3.28404	0.0300954
SPATS2L	1.58371	1.04516	2.39978	0.0301398
SERPINB1	1.39288	1.03232	1.87937	0.0301514
FURIN	1.49915	1.03961	2.16182	0.0301625
CA3	1.15893	1.01424	1.32427	0.0301765
GDAP1L1	0.79345	0.643671	0.978082	0.03019
SLCO1A2	0.799126	0.652373	0.978893	0.0303088
TNFRSF14	1.44897	1.0359	2.02677	0.0303151
PLEKHG3	0.692172	0.496076	0.965783	0.0304013
KCNA6	0.71127	0.522343	0.968529	0.0305434
HK2	1.33052	1.02703	1.72369	0.0306307
NECAP2	1.82421	1.05757	3.1466	0.030681
RP11-441F2.5	0.55869	0.329307	0.947852	0.0308857
ZCCHC24	0.66021	0.452837	0.962549	0.0308973
COL8A1	1.16153	1.01384	1.33072	0.0309196
LILRB3	1.26101	1.02129	1.55699	0.031101
C5orf38	1.20674	1.01715	1.43166	0.0311644
PDLIM1	1.2931	1.0235	1.63371	0.0311871
DYRK3	1.39285	1.03037	1.88285	0.0312037
GPRC5B	0.693262	0.496689	0.967631	0.0312893
CHRNB2	0.704881	0.512681	0.969136	0.0313217
ACTB	1.45659	1.03402	2.05187	0.0314514
HDAC11	0.687344	0.488456	0.967215	0.0314577
CD109	1.3886	1.02958	1.87283	0.0314823
TXLNB	1.43176	1.03225	1.98589	0.0315471
PLXND1	1.42229	1.03161	1.96092	0.0315638
SRPX2	1.18469	1.01504	1.3827	0.0316134
MYL12A	1.47301	1.0347	2.09701	0.0316164
FCGR2A	1.25099	1.01986	1.5345	0.0316591
RP11-731J8.2	0.717922	0.530596	0.971385	0.031701
KIAA1107	0.670107	0.465051	0.96558	0.0317219
TSC22D1	0.656576	0.447167	0.964052	0.0318113
RGS9	0.701985	0.508172	0.969718	0.0318328
AP2S1	1.64912	1.04421	2.60444	0.0319128
TMEM151B	0.766846	0.601609	0.977468	0.0320311
ECHDC2	1.30757	1.02324	1.6709	0.0320639
SPATA17	1.30767	1.02301	1.67153	0.0322249
SAT1	1.33515	1.02452	1.73996	0.0324153
RPS6KA5	0.620588	0.400811	0.960875	0.0324443
EMILIN1	1.24679	1.01852	1.52622	0.0325282
CMTM3	1.59334	1.03912	2.44315	0.0326872
IGFBP7	1.33758	1.02418	1.7469	0.0327341
ADAM22	0.710054	0.518465	0.97244	0.032831
FKBP10	1.46411	1.03158	2.078	0.0328436
NR2F2	1.35124	1.02471	1.78183	0.0329317
PMEPA1	1.36457	1.02546	1.81582	0.0329731
PAQR8	0.752872	0.579967	0.977324	0.0329857
MT-RNR1	0.749232	0.574477	0.977148	0.0331251
ACP6	1.40684	1.02752	1.92621	0.0332307
GABRB3	0.778729	0.618485	0.980492	0.0333731
IFNGR2	1.5488	1.03497	2.31772	0.0334128
PPP2R5A	0.575704	0.346116	0.957581	0.0334262
GJC1	1.39884	1.02667	1.90591	0.0334404
FAM46A	1.32553	1.02233	1.71864	0.0334525
PCDH18	1.34068	1.0232	1.75666	0.0334772
ETV6	1.64501	1.03961	2.60297	0.0335154
STXBP6	0.757294	0.586071	0.97854	0.0335159
SLC7A7	1.39073	1.026	1.88511	0.0335554
SMO	1.41983	1.02752	1.96192	0.0336267
SLC6A1	0.791946	0.638602	0.982112	0.0336415
MB21D1	1.61072	1.03708	2.50166	0.0338355
KCNH8	0.733265	0.550439	0.976815	0.0339823
CHI3L1	1.11902	1.00849	1.24167	0.0340668
FCGBP	1.18432	1.01275	1.38496	0.03412
C7orf41	0.801115	0.652305	0.983872	0.0344264
ERBB4	0.670067	0.462283	0.971243	0.034513
RP11-6N17.4	0.660611	0.449727	0.970384	0.0345836
SYNGR1	0.718256	0.528231	0.976641	0.0347962
LAMC3	1.24716	1.01567	1.53141	0.0349952
APOBEC3B	1.41208	1.02435	1.94658	0.0351305
MAP6D1	0.751765	0.576499	0.980315	0.0351384
SNAI2	1.27867	1.01726	1.60724	0.0351486
RRM2	1.26245	1.01606	1.56859	0.0353942
ARID5A	1.41002	1.02345	1.9426	0.0355734
MLKL	1.51687	1.02844	2.23727	0.0356073
RAB11FIP4	0.776203	0.612677	0.983376	0.0358306
CA12	1.20351	1.01232	1.4308	0.0358457
BACE2	1.32539	1.01876	1.72431	0.03587
LTBP2	1.27163	1.0158	1.59188	0.036013
TLN1	1.67089	1.0339	2.70032	0.0360742
TMSB4X	1.59883	1.03075	2.48001	0.0361551
TJP2	0.724614	0.536023	0.979558	0.0362379
ICAM3	1.54352	1.02821	2.31709	0.0362429
WISP1	1.29517	1.01658	1.65009	0.0363433
TSPAN4	1.56559	1.02858	2.38298	0.0364904
PRDX6	1.64478	1.03155	2.62258	0.0365785
TFPI	1.24797	1.01378	1.53627	0.0367037
MMP19	1.17908	1.01013	1.37627	0.0368221
ARHGAP15	1.49408	1.02476	2.17834	0.0368804
RP11-524D16__A.3	1.23565	1.01283	1.50749	0.0370098
MCF2L2	0.696445	0.495723	0.978443	0.0370148
SPNS2	0.733287	0.547749	0.981671	0.0371372
CTSL	1.28315	1.01485	1.62237	0.0372363
RNF149	1.37309	1.01891	1.85039	0.0372503
ACOT9	1.61158	1.02805	2.52631	0.0374715
FAM86B3P	1.55116	1.02567	2.34588	0.0375215
PKP4	0.696948	0.495852	0.979598	0.0376504
DPYD	1.24859	1.0127	1.53942	0.037698
GSTK1	1.69773	1.03047	2.79708	0.0377299
PRICKLE3	1.77016	1.03285	3.03382	0.0377499
MIR4435-1HG	1.2849	1.01428	1.62773	0.0377575
TGFB1I1	1.37501	1.01811	1.857	0.0377971
MXRA8	1.27555	1.01361	1.60519	0.0379679
SEPT3	0.802323	0.651625	0.987873	0.0379944
NR2E1	0.751729	0.57409	0.984333	0.0380082
LINC00863	0.559015	0.322625	0.968611	0.0381091
MN1	0.675193	0.465789	0.978739	0.0381338
ANTXR2	1.36125	1.01687	1.82226	0.0382277
NPC2	1.28571	1.01344	1.63112	0.0384574
PLK3	1.3797	1.01695	1.87184	0.0386415
MS4A6A	1.21283	1.00987	1.45657	0.0389152
GGT5	1.29178	1.01297	1.64733	0.0390316
DENND2D	1.347	1.01495	1.78769	0.0391395
PRDX4	1.47295	1.01926	2.12858	0.0392529
ASPDH	0.784764	0.623153	0.988287	0.0393878
MAST1	0.747912	0.567309	0.986011	0.0394109
RFTN2	0.711503	0.514637	0.983676	0.0394414
DCTD	2.08981	1.03592	4.21587	0.0395387
SYT15	0.619088	0.392099	0.977483	0.0396193
LRP1B	0.696994	0.494198	0.983008	0.0396233
SPOCD1	1.14506	1.00637	1.30285	0.039745
TMEM45A	1.28802	1.01181	1.63965	0.0398536
TNKS1BP1	1.46306	1.01759	2.10354	0.0399659
ESYT1	1.62066	1.02226	2.56934	0.0400138
PLBD1	1.32794	1.013	1.74078	0.0400247
KIF1A	0.820861	0.679795	0.991199	0.0401846
CELSR1	1.36789	1.01405	1.84521	0.0402375
HCLS1	1.32497	1.0125	1.73388	0.0403157
ISYNA1	1.44239	1.01628	2.04717	0.0403294
FAM129B	1.34301	1.01292	1.78066	0.040446
ZMYM6NB	1.59859	1.02046	2.50425	0.0405202
PAK3	0.717007	0.521437	0.985927	0.0406402
PDLIM7	1.30951	1.01145	1.6954	0.0407172
CLASP2	0.734693	0.546838	0.987081	0.0407299
EDN3	0.768143	0.596564	0.989071	0.0408382
FCER1G	1.23899	1.00886	1.52161	0.0409431
SCRT1	0.732276	0.543028	0.987478	0.0410952
NXPH1	0.81308	0.666625	0.99171	0.0411394
S1PR3	1.2903	1.0102	1.64806	0.0412261
VAMP2	0.626003	0.399208	0.981642	0.0412819
SREBF2	0.687614	0.479688	0.985668	0.0414965
LTBR	1.28937	1.00984	1.64628	0.0414982
SERPING1	1.21506	1.00747	1.46541	0.0415652
LRRC4	0.73194	0.542143	0.988181	0.0415901
SLC12A7	1.54311	1.01651	2.3425	0.041664
GPIHBP1	0.764229	0.589862	0.99014	0.0418558
MR1	1.50214	1.01463	2.2239	0.0421027
OLIG2	0.853564	0.732699	0.994366	0.0421037
CASP6	1.75804	1.02005	3.02994	0.0422108
VASP	1.41131	1.01211	1.96797	0.0422608
APOL1	1.2696	1.00834	1.59856	0.0422922
LAMB2	1.30413	1.00922	1.6852	0.0423404
EVC	1.44861	1.01288	2.07179	0.0423507
BTN3A2	1.53617	1.0148	2.32539	0.042416
AC093673.5	1.42259	1.01207	1.99964	0.0424578
CDH8	0.680763	0.469535	0.987017	0.0424669
TUBB6	1.30332	1.00896	1.68357	0.0425368
ULBP2	1.48981	1.01348	2.19001	0.0425533
PPP1R3B	1.4366	1.01208	2.03918	0.0426475
HSPA7	1.21711	1.00644	1.47188	0.0427483
LY96	1.25904	1.00737	1.57358	0.042921
ADD3	0.744641	0.55966	0.990762	0.0430052
KIAA1755	0.718587	0.52173	0.989722	0.0430511
H2AFY2	0.782914	0.617528	0.992593	0.0432414
SLC25A18	0.712753	0.513196	0.989909	0.0433335
MXI1	0.665442	0.448178	0.988029	0.0434166
LIF	1.15723	1.00415	1.33366	0.0436851
PHACTR3	0.842995	0.713915	0.995413	0.04399
GPR137C	0.675961	0.461705	0.989644	0.0440636
ANXA2P2	1.42464	1.00915	2.0112	0.044248
CMTM7	1.31261	1.00688	1.71117	0.0443599
DOK2	1.32948	1.00718	1.7549	0.0443798
TCF19	1.36158	1.00772	1.83971	0.0444265
SLC24A4	0.686086	0.475154	0.990657	0.0444266
RP11-802E16.3	1.30456	1.00656	1.69078	0.0444979
HSP90B1	1.55103	1.01079	2.38	0.0445271
LHPP	0.783477	0.617474	0.994108	0.0445792
PLIN2	1.26192	1.00552	1.5837	0.0446986
SLC8A3	0.797933	0.640091	0.994699	0.0447251
SH3BGRL2	0.711144	0.509528	0.992539	0.0450709
PARP12	1.38035	1.00709	1.89196	0.0450842
ARHGDIG	0.841439	0.710583	0.996393	0.0452994
PRKACB	0.72474	0.528762	0.993356	0.0453484
MYH7B	0.634681	0.40645	0.99107	0.0455634
NEGR1	0.813146	0.663857	0.996008	0.0456502
COL5A1	1.18234	1.00319	1.39348	0.0457255
RAC2	1.29605	1.00486	1.67162	0.0457953
SEZ6L	0.854464	0.732227	0.997106	0.0458516
ACSL6	0.793995	0.63308	0.995811	0.0459022
LRRC7	0.70412	0.498787	0.993983	0.0461224
ITGB2	1.25762	1.00381	1.57561	0.0462614
CAPG	1.3303	1.00434	1.76206	0.0465737
LINC00320	0.797869	0.638777	0.996583	0.0465767
KYNU	1.3274	1.0042	1.75461	0.0466528
TMEM248	1.6516	1.00731	2.70801	0.0467216
DSCAML1	0.741795	0.552635	0.995702	0.0467404
VAMP8	1.26634	1.00334	1.5983	0.0468118
PAIP2B	0.771802	0.597821	0.996415	0.046865
ST14	1.2568	1.00316	1.57457	0.0468777
PODXL2	0.733333	0.540003	0.995878	0.0469873
C9orf64	1.70822	1.00707	2.89752	0.0470227
GNS	1.45295	1.00478	2.101	0.0471089
TGIF1	1.45208	1.00465	2.09878	0.0471817
ENPEP	1.25193	1.00253	1.56336	0.0474477
TEF	0.687919	0.475177	0.995906	0.0475132
CTD-2380F24.1	0.636029	0.406482	0.995205	0.0475904
DUSP26	0.812306	0.661256	0.997861	0.0476628
CLEC11A	1.36425	1.00307	1.85549	0.0477596
MYOF	1.35469	1.00297	1.82975	0.0477817
CARD16	1.24253	1.00208	1.54067	0.0478279
RER1	1.95428	1.00609	3.79609	0.0479406
HSD3B7	1.43663	1.00329	2.05713	0.0479412
PHF21B	0.66982	0.450254	0.996455	0.0479867
WDR78	1.34271	1.00224	1.79885	0.0482761
SIPA1	1.31245	1.00183	1.71938	0.0484652
KCTD4	0.700956	0.492475	0.997693	0.04852
RP11-9G1.3	0.616485	0.380856	0.997894	0.0490055
PLTP	1.26814	1.00093	1.60668	0.0491067
RP1-111D6.3	0.84838	0.72016	0.99943	0.0492079
LINC00634	0.754299	0.569484	0.99909	0.0492629
FEZF2	0.633363	0.401714	0.998595	0.0492966
CBX7	0.722059	0.521755	0.999261	0.0494811
HEATR2	1.66325	1.00113	2.76327	0.0494919
ISG20	1.3505	1.00061	1.82274	0.049537
CTSK	1.20405	1.00036	1.44921	0.0495596
ARHGDIB	1.31448	1.00032	1.7273	0.0497327
